# Supplementary material for: Maternal Exposure to Non-nutritive Sweeteners Impacts Progeny’s Metabolism and Microbiome
Source: Front Microbiol. 2019 Jun 20;10:1360. doi: 10.3389/fmicb.2019.01360 (PMC6595049; doi:10.3389/fmicb.2019.01360)
Supplement: Supplementary file 1 [file Table_1.XLSX]

## Sheet: Sheet1
	Treatment	Mother ID	Litter size
	Ctrl	49	8	Total mother:
		70	7	11
		76	8	Total pups:
		7005	7	77
		7006	6	Male:
		7009	8	0.6
		7047	8	Female:
		7055	7	0.4
		7067	6
		7068	6
		7071	6
	ADI1x	44	9	Total mother:
		46	7	13
		72	8	Total pups:
		74	8	93
		7002	7	Male:
		7004	6	0.41
		7007	7	Female:
		7046	7	0.59
		7054	8
		7066	8
		7069	6
		7072	7
		7073	5
	ADI2x	48	9	Total mother:
		68	9	7
		69	8	Total pups:
		73	8	56
		7001	7	Male:
		7008	7	0.51
		7052	8	Female:
	Total	31	226	0.49
