# Supplementary material for: Maternal Exposure to Non-nutritive Sweeteners Impacts Progeny’s Metabolism and Microbiome
Source: Front Microbiol. 2019 Jun 20;10:1360. doi: 10.3389/fmicb.2019.01360 (PMC6595049; doi:10.3389/fmicb.2019.01360)
Supplement: Supplementary file 2 [file Table_2.XLSX]

## Sheet: Sheet1
S: Single measure		Blood				FECES				MILK					"S": Single measure
- : Not measured		Sucralose		Acesulfame-K		Sucralose		Acesulfame-K		Sucralose		Acesulfame-K			"-" : Not measured
Treatment	Mouse Number	Mean (ng/mL)	SD	Mean (ng/mL)	SD	Mean (ng/mL)	RSD	Mean (ng/mL)	RSD	Mean (ng/mL)	RSD	Mean (ng/mL)	RSD
Mothers
Ctrl	# 70	0	0	1	0.1	96.4	0.0176043	0		-		-
	# 76	0	0	0	0	149.35	0.037403	0		-		-
	# 7005	-		-		-		-		0.7	0.101	0	0
	# 7006	-		-		-		-		0.4	0.033	0	0
	# 7009	-		-		-		-		13	0.061	19	0.013
ADI1x	# 72	26	0.4	186	2.4	7523.4	0.0274068	217.05	0.0322523	-		-
	# 74	38	0.4	81	0.3	11822.2	0.0176205	263.35	0.0421552	-		-
	# 7002	-		-		-		-		6.9	0.002	55	0.009
	# 7004	-		-		-		-		4.3	0.003	0	0
ADI2x	# 68	31	0.1	155	6.5	4483.85	0.0555895	288	0.0176777	-		-
	# 69	73	0.2	4	0.3	22661.8	0.0264068	12.55	0.00563432	-		-
	# 73	48	1.2	42	0	18562.3	0.00345129	454.95	0.00885923	-		-
	# 7001	-		-		-		-		62	0.008	118	0.011
	# 7008	-		-		-		-		2.5	0.4	8	0.004
S: Single measure		Blood				FECES				URINE
- : Not measured		Sucralose		Acesulfame-K		Sucralose		Acesulfame-K		Sucralose		Acesulfame-K
Treatment	Mouse Number	Mean (ng/mL)	SD	Mean (ng/mL)	SD	Mean (ng/mL)	RSD	Mean (ng/mL)	RSD	Mean (ng/mL)	RSD	Mean (ng/mL)	RSD
Pups
Ctrl	# 70-2	0	0	0	0	-		-
	# 70-3	0	0	0	0	-		-
	# 70-5	0	0	0	0	-		-
	# 70-7	0	0	0	0	-		-
	# 76-1	0	0	0	0	-		-
	# 76-2	0	0	0	0	-		-
	# 76-3	0	0	0	0	-		-
	# 76-4	0	0	0	0	-		-
	# 76-5	0	0	0	0	-		-
	# 76-6	0	0	0	0	-		-
	# 49-1	-		-		0		0
	# 49-2	-		-		0		0
	# 49-3	0	S	-		0		0
	# 49-4	0	S	-		0		0
	# 49-5	0	S	-		0		0
	# 49-6	0	S	-		0		0
	# 49-7	0	S	-		0		0
	# 49-8	0	S	-		0		0
	# 7067 d1	-		-		-		-		0		0
	# 7068 d1	-		-		-		-		0		0
	# 7071 d1	-		-		-		-		0		0
	# 7067 d14	-		-		-		-		0		0
	# 7071 d14	-		-		-		-		0		0
ADI1x	# 72-1	0	0	0	0	-		-		-		-
	# 72-2	0	0	0	0	-		-		-		-
	# 72-3	0	0	0	0	-		-		-		-
	# 72-4	0	0	0	0	-		-		-		-
	# 72-6	0	0	0	0	-		-		-		-
	# 72-7	0	0	0	0	-		-		-		-
	# 74-3	0	0	0	0	-		-		-		-
	# 74-5	0	0	0	0	-		-		-		-
	# 74-6	0	0	2	0.1	-		-		-		-
	# 74-7	0	0	0	0	-		-		-		-
	# 44-1	0	S	-		256.95	0.0123837	0		-		-
	# 44-2	0	S	-		8.1	0.0174594	0		-		-
	# 44-3	0	S	-		4.7	0.0300897	0		-		-
	# 44-4	0	S	-		4.15	0.0170387	0		-		-
	# 44-5	-		-		65.15	0.0379873	0		-		-
	# 44-7	0	S	-		2.95	0.0239697	0		-		-
	# 44-8	0	S	-		25.8	0.0328887	0		-		-
	# 44-9	-		-		24.6	0.00574884	0		-		-
	# 46-1	-		-		7.2	0.0196419	0		-		-
	# 46-2	-		-		66.35	0.0117229	0		-		-
	# 46-3	-		-		1.85	0.114666	0		-		-
	# 46-4	-		-		5.5	0.025713	0		-		-
	# 46-5	-		-		22.35	0.0221465	0		-		-
	# 7066 d1	-		-		-		-		116		300
	# 7069 d1	-		-		-		-		44		148
	# 7072 d1	-		-		-		-		43		345
	# 7073 d1	-		-		-		-		68		579
	# 7066 d14	-		-		-		-		7		148
	# 7072 d14	-		-		-		-		8		130
ADI2x	# 68-5	1	0.4	1	0	-		-		-		-
	# 68-6	24	0.1	0	0	-		-		-		-
	# 68-7	17	0.4	0	0	-		-		-		-
	# 69-1	0	0	0	0	-		-		-		-
	# 69-2	0	0	0	0	-		-		-		-
	# 69-3	0	0	0	0	-		-		-		-
	# 69-4	0	0	1	0.1	-		-		-		-
	# 73-1	0	0	0	0	-		-		-		-
	# 73-4	0	0	1	0	-		-		-		-
	# 73-6	0	0	1	0.1	-		-		-		-
	# 48-1	-		-		38.65	0.0164656	0		-		-
	# 48-2	0	S	-		14.95	0.0141894	0		-		-
	# 48-4	0	S	-		11.15	0.0951265	0		-		-
	# 48-5	0	S	-		10.05	0.0351794	0		-		-
	# 48-6	0	S	-		65.6	0.00862325	0		-		-
	# 48-7	0	S	-		83.05	0.0246913	0		-		-
	# 48-8	0	S	-		9.85	0.0502512	0		-		-
