# Supplementary material for: Maternal Exposure to Non-nutritive Sweeteners Impacts Progeny’s Metabolism and Microbiome
Source: Front Microbiol. 2019 Jun 20;10:1360. doi: 10.3389/fmicb.2019.01360 (PMC6595049; doi:10.3389/fmicb.2019.01360)
Supplement: Supplementary file 4 [file Table_4.XLSX]

## Sheet: Sheet1
	FECES - Heat map of statistically significant biochemicals
		“biochemical name*” Indicates a compound that has not been confirmed based on a standard, but we are confident in its identity.
		“biochemical name**” Indicates a compound for which a standard is not available, but we are reasonably confident in its identity or the information provided.
		“biochemical name (#) or biochemical name [#]” indicates a compound that is a structural isomer of another compound in the Metabolon spectral library; for example, a steroid that may be sulfated at one of several positions that are indistinguishable by the mass spectrometry data or a diacylglycerol for which more than one stereospecific molecule exists.
		GROUP	ANOVA								Fold of Change					Statistical Values
		p<=0,05	p<=0,05 & Fold change >=1	p<=0,05 & Fold change <=1							ANOVA Main Effect	ANOVA Contrasts				ANOVA Main Effect		ANOVA Contrasts							Mean Values				% Filled Values
		0,05<p<0,1	0,05<p<0,1 & Fold change >=1	0,05<p<0,1 & Fold change <=1							Group	Chow Diet ADI-1x	Chow Diet ADI-2x	Chow Diet ADI-2x		Group		Chow Diet ADI-1x		Chow Diet ADI-2x		Chow Diet ADI-2x			Control Diet	Chow Diet ADI-1x	Chow Diet ADI-2x		Control Diet	Chow Diet ADI-1x	Chow Diet ADI-2x		Super Pathway	Sub Pathway	Chemical ID	CAS	RI	Mass
																		Control Diet		Control Diet		Chow Diet ADI-1x
	Pathway Sort Order	Super Pathway	Sub Pathway	Biochemical Name	Platform	Comp ID	KEGG	HMDB	PUBCHEM	X		Control Diet	Control Diet	Chow Diet ADI-1x	X	p-value	q-value	p-value	q-value	p-value	q-value	p-value	q-value	X				X				X
	1	Amino Acid	Glycine, Serine and Threonine Metabolism	glycine	LC/MS pos early	58	C00037	HMDB00123	750			0.68	0.44	0.65		1.4757e-05	0.0001	0.0047	0.0221	3.3784e-06	7.18e-05	0.0016	0.0179		1.5195	1.0346	0.6712		100	100	100		Amino Acid	Glycine, Serine and Threonine Metabolism	340	56-40-6	1375	76.0393
	2			N-acetylglycine	LC/MS pos early	27710		HMDB00532	10972			0.58	1.06	1.82		0.0031	0.0059	0.0037	0.0194	0.7514	0.4128	0.0019	0.0189		1.2271	0.7122	1.2968		100	100	100		Amino Acid	Glycine, Serine and Threonine Metabolism	100001006	543-24-8	826	118.05
	4			sarcosine	LC/MS pos early	1516	C00213	HMDB00271	1088			0.35	1.07	3.08		0.0867	0.0689	0.1059	0.1451	0.561	0.352	0.0352	0.1263		1.0072	0.3505	1.0802		67	0	67		Amino Acid	Glycine, Serine and Threonine Metabolism	1023	107-97-1	1280	90.055
	5			dimethylglycine	LC/MS pos early	5086	C01026	HMDB00092	673			1.04	1.47	1.42		0.2804	0.1446	0.9108	0.5091	0.1556	0.1746	0.1874	0.3683		0.8137	0.8452	1.1979		100	83	100		Amino Acid	Glycine, Serine and Threonine Metabolism	806	1118-68-9	1104	104.071
	6			betaine	LC/MS pos early	3141	C00719	HMDB00043	247			0.62	1	1.63		0.0223	0.0258	0.0131	0.0415	0.853	0.4452	0.0191	0.0816		1.2664	0.7793	1.2664		100	100	100		Amino Acid	Glycine, Serine and Threonine Metabolism	799	107-43-7	1064	118.086
	9			serine	LC/MS pos early	1648	C00065	HMDB00187	5951			0.71	0.46	0.65		8.4156e-05	0.0004	0.0212	0.0538	2.0617e-05	0.0002	0.0031	0.0257		1.4685	1.0482	0.6818		100	100	100		Amino Acid	Glycine, Serine and Threonine Metabolism	503	56-45-1	1239	106.05
	10			N-acetylserine	LC/MS polar	37076		HMDB02931	65249			0.46	0.49	1.08		0.0008	0.002	0.0005	0.0046	0.001	0.0047	0.7531	0.6633		1.7893	0.8193	0.8809		100	100	100		Amino Acid	Glycine, Serine and Threonine Metabolism	100001851	97-14-3	2000	146.046
	16			threonine	LC/MS pos early	1284	C00188	HMDB00167	6288			0.62	0.34	0.56		3.0763e-05	0.0002	0.0123	0.0412	7.3639e-06	0.0001	0.0016	0.0179		1.7197	1.0634	0.591		100	100	100		Amino Acid	Glycine, Serine and Threonine Metabolism	564	72-19-5	1514	120.066
	17			N-acetylthreonine	LC/MS neg	33939			152204			0.47	0.6	1.27		0.1136	0.0814	0.0436	0.091	0.1598	0.177	0.48	0.5626		1.6909	0.799	1.0131		100	100	100		Amino Acid	Glycine, Serine and Threonine Metabolism	100001274	17093-74-2	821.6	160.062
	28		Alanine and Aspartate Metabolism	alanine	LC/MS pos early	1126	C00041	HMDB00161	5950			0.73	0.47	0.64		1.566e-05	0.0001	0.0127	0.0415	3.8385e-06	7.2514e-05	0.0007	0.0102		1.4485	1.0618	0.6819		100	100	100		Amino Acid	Alanine and Aspartate Metabolism	811	56-41-7	1700	90.055
	30			N-acetylalanine	LC/MS polar	1585	C02847	HMDB00766	88064			0.63	0.51	0.8		0.0155	0.02	0.029	0.0681	0.0059	0.0183	0.4424	0.5473		1.4473	0.9173	0.7367		100	100	100		Amino Acid	Alanine and Aspartate Metabolism	1110	97-69-8	1564.8	130.051
	34			aspartate	LC/MS pos early	443	C00049	HMDB00191	5960			0.79	0.45	0.57		5.7813e-05	0.0003	0.0966	0.1398	1.8543e-05	0.0002	0.0005	0.0095		1.2919	1.0211	0.5828		100	100	100		Amino Acid	Alanine and Aspartate Metabolism	234	56-84-8	1165	134.045
	35			N-acetylaspartate (NAA)	LC/MS pos early	22185	C01042	HMDB00812	65065			0.6	0.57	0.94		0.0215	0.0253	0.0197	0.0529	0.012	0.031	0.8096	0.6775		1.5199	0.9134	0.8627		100	100	100		Amino Acid	Alanine and Aspartate Metabolism	100000787	997-55-7;997-55-7	880	176.055
	38			asparagine	LC/MS pos early	512	C00152	HMDB00168	6267			0.42	1.69	4.01		0.001	0.0027	0.0064	0.0271	0.1606	0.1773	0.0003	0.0086		0.9014	0.3792	1.5195		100	100	100		Amino Acid	Alanine and Aspartate Metabolism	917	70-47-3	1225	133.061
	39			N-acetylasparagine	LC/MS pos early	33942		HMDB06028	99715			0.53	0.53	1.01		0.0007	0.0019	0.0006	0.0049	0.0007	0.0036	0.927	0.707		1.6678	0.8797	0.8863		100	100	100		Amino Acid	Alanine and Aspartate Metabolism	100001257	4033-40-3	785	175.071
	41		Glutamate Metabolism	glutamate	LC/MS pos early	57	C00025	HMDB00148	611			0.9	0.63	0.7		0.0082	0.0126	0.4539	0.3422	0.0033	0.0119	0.0157	0.0735		1.1584	1.0368	0.728		100	100	100		Amino Acid	Glutamate Metabolism	561	56-86-0	1500	148.06
	42			glutamine	LC/MS pos early	53	C00064	HMDB00641	5961			0.7	0.45	0.65		6.7819e-05	0.0004	0.0167	0.048	1.6363e-05	0.0002	0.003	0.0257		1.4375	1.0029	0.6516		100	100	100		Amino Acid	Glutamate Metabolism	563	56-85-9	1291	147.076
	44			N-acetylglutamate	LC/MS pos early	15720	C00624	HMDB01138	70914			0.78	1.08	1.39		0.2734	0.143	0.1866	0.2093	0.8927	0.4517	0.149	0.3325		1.0965	0.8544	1.1893		100	100	100		Amino Acid	Glutamate Metabolism	100000282	5817-08-03	1050	190.071
	45			N-acetylglutamine	LC/MS pos early	33943	C02716	HMDB06029	182230			0.58	1.75	3.01		0.0258	0.0287	0.0979	0.1403	0.2152	0.2127	0.008	0.0464		1.2354	0.7207	2.1667		100	100	100		Amino Acid	Glutamate Metabolism	100001253	2490-97-3	845	189.087
	50			glutamate, gamma-methyl ester	LC/MS pos early	33487		HMDB61715	68662			0.62	0.46	0.73		0.0007	0.0019	0.0106	0.0378	0.0002	0.0012	0.0598	0.1767		1.6372	1.0228	0.75		100	100	100		Amino Acid	Glutamate Metabolism	100001103	1499-55-4;1499-55-4	2170	162.076
	53			beta-citrylglutamate	LC/MS neg	54923	C20775		72715786			0.2	1.6	7.92		0.0008	0.0021	0.0021	0.0134	0.392	0.291	0.0003	0.0088		1.5101	0.3055	2.4181		100	50	100		Amino Acid	Glutamate Metabolism	100003271	73590-26-8	530	320.062
	55			carboxyethyl-GABA	LC/MS pos early	40007		HMDB02201	2572			0.46	0.67	1.46		0.024	0.0271	0.0075	0.0292	0.0826	0.1211	0.239	0.4211		1.4464	0.6695	0.9754		100	100	100		Amino Acid	Glutamate Metabolism	100003260	4386-03-02	2085	176.092
	59			S-1-pyrroline-5-carboxylate	LC/MS pos early	42370	C04322	HMDB01301	1196			0.57	0.53	0.93		0.04	0.0396	0.0403	0.0864	0.0192	0.0421	0.7109	0.6437		1.4767	0.8422	0.7862		100	83	100		Amino Acid	Glutamate Metabolism	35	2906-39-0	1528	114.055
	64		Histidine Metabolism	histidine	LC/MS neg	59	C00135	HMDB00177	6274			0.73	0.46	0.64		0.0008	0.002	0.0902	0.136	0.0002	0.0013	0.0081	0.0468		1.2918	0.9403	0.6002		100	100	100		Amino Acid	Histidine Metabolism	355	5934-29-2	755.9	154.062
	67			N-acetylhistidine	LC/MS neg	33946	C02997	HMDB32055	75619			0.94	2.01	2.14		0.0243	0.0271	0.904	0.5077	0.015	0.0359	0.0192	0.0816		0.8479	0.7971	1.7024		100	100	100		Amino Acid	Histidine Metabolism	100001293	39145-52-3	900	196.073
	71			trans-urocanate	LC/MS pos early	607	C00785	HMDB00301	736715			0.85	0.5	0.58		0.0025	0.0051	0.2301	0.2342	0.0008	0.004	0.0106	0.0561		1.3471	1.1449	0.6695		100	100	100		Amino Acid	Histidine Metabolism	537	104-98-3	2285	139.05
	72			cis-urocanate	LC/MS pos early	40410		HMDB34174	1549103			0.89	0.6	0.68		0.0414	0.0403	0.2941	0.2674	0.0136	0.0336	0.1085	0.273		1.2636	1.1249	0.7594		100	100	100		Amino Acid	Histidine Metabolism	100003425	7699-35-6	2406	139.05
	73			imidazole propionate	LC/MS pos early	40730		HMDB02271	70630			2.8	9.59	3.42		0.0022	0.0046	0.9456	0.5227	0.002	0.0079	0.0017	0.0181		1.0599	2.9682	10.1618		100	100	100		Amino Acid	Histidine Metabolism	100003434	1074-59-5	2263	141.066
	74			formiminoglutamate	LC/MS pos early	43493	C00439	HMDB00854	439233			0.66	0.6	0.92		0.1035	0.0768	0.0489	0.0967	0.0923	0.1293	0.7347	0.6505		1.4124	0.9262	0.8512		100	100	100		Amino Acid	Histidine Metabolism	100002500	816-90-0	1880	175.071
	75			imidazole lactate	LC/MS polar	15716	C05568	HMDB02320	440129			0.54	0.55	1.02		0.0114	0.016	0.0072	0.0287	0.0101	0.0273	0.8681	0.6928		1.2246	0.6625	0.6755		100	50	67		Amino Acid	Histidine Metabolism	100000263	14403-45-3	2241.6	155.046
	79			anserine	LC/MS pos early	15747	C01262	HMDB00194	112072			0.68	0.88	1.3		0.293	0.1498	0.1248	0.1605	0.3584	0.2753	0.5078	0.5779		1.2952	0.8831	1.144		100	100	100		Amino Acid	Histidine Metabolism	100000044	10030-52-1	2924	241.13
	80			histamine	LC/MS pos early	1574	C00388	HMDB00870	774			1.98	1.96	0.99		0.2631	0.1411	0.1557	0.185	0.1633	0.1797	0.9774	0.7179		0.6038	1.1959	1.1845		83	83	67		Amino Acid	Histidine Metabolism	354	51-45-6	3035	112.087
	82			1-methyl-4-imidazoleacetate	LC/MS pos early	32350	C05828	HMDB02820	75810			0.68	0.63	0.92		0.6771	0.2488	0.4495	0.3399	0.4514	0.3158	0.9975	0.7198		2.0173	1.3776	1.2726		83	83	100		Amino Acid	Histidine Metabolism	100001208	2625-49-2	2064	141.066
	84			4-imidazoleacetate	LC/MS pos early	32349	C02835	HMDB02024	96215			0.48	0.28	0.59		0.02	0.024	0.1178	0.1548	0.0059	0.0183	0.143	0.3218		2.1551	1.025	0.6031		83	100	100		Amino Acid	Histidine Metabolism	100001207	645-65-8	2055	127.05
	88			N-acetylhistamine	LC/MS pos early	48679	C05135	HMDB13253	69602			0.44	0.57	1.29		0.0484	0.0456	0.0206	0.0531	0.0579	0.0936	0.6015	0.621		1.5716	0.6911	0.8924		100	83	83		Amino Acid	Histidine Metabolism	100006123	673-49-4	2287	154.097
	90		Lysine Metabolism	lysine	LC/MS pos early	1301	C00047	HMDB00182	5962			0.82	0.45	0.55		7.4819e-05	0.0004	0.1832	0.2072	2.8386e-05	0.0003	0.0004	0.0088		1.3942	1.1393	0.6248		100	100	100		Amino Acid	Lysine Metabolism	407	56-87-1	2850	147.113
	91			N2-acetyllysine	LC/MS polar	36751	C12989	HMDB00446	92907			0.36	1.16	3.22		0.0082	0.0126	0.0051	0.0226	0.8387	0.4428	0.0078	0.0464		1.1153	0.4016	1.2931		100	83	83		Amino Acid	Lysine Metabolism	100001721	1946-82-3	3372.6	187.109
	92			N6-acetyllysine	LC/MS neg	36752	C02727	HMDB00206	92832			0.56	0.46	0.82		0.0055	0.0095	0.0218	0.0545	0.0018	0.0072	0.2358	0.4198		1.5669	0.8725	0.7145		100	100	100		Amino Acid	Lysine Metabolism	100001734	692-04-6	1059	187.109
	97			N6,N6,N6-trimethyllysine	LC/MS pos early	1498	C03793	HMDB01325	440120			0.85	0.57	0.67		0.0242	0.0271	0.33	0.2916	0.0082	0.0238	0.0595	0.1767		1.1742	1.0039	0.6712		100	100	100		Amino Acid	Lysine Metabolism	189	23284-33-5	2825	189.16
	100			saccharopine	LC/MS pos early	1495	C00449	HMDB00279	160556			0.14	3.41	24.79		7.7875e-07	1.3474e-05	0.0001	0.0014	0.0013	0.006	1.7614e-07	1.7998e-05		0.5803	0.0798	1.9784		100	0	100		Amino Acid	Lysine Metabolism	392	997-68-2	2530	277.139
	109			pipecolate	LC/MS pos early	1444	C00408	HMDB00070	849			0.4	0.78	1.96		0.0162	0.0204	0.0048	0.0224	0.1745	0.1877	0.08	0.2233		1.1549	0.4613	0.9064		100	67	83		Amino Acid	Lysine Metabolism	1025	4043-87-2	2200	130.086
	112			N-acetyl-cadaverine	LC/MS pos early	43530		HMDB02284	189087			4.97	3.11	0.63		0.0004	0.0013	0.0001	0.0013	0.0044	0.0152	0.0807	0.2242		0.2851	1.4167	0.8868		67	100	83		Amino Acid	Lysine Metabolism	100002249	32343-73-0	2385	145.134
	113			5-aminovalerate	LC/MS pos early	18319	C00431	HMDB03355	138			5.45	4.17	0.76		0.3127	0.156	0.1561	0.185	0.2453	0.2298	0.7804	0.6724		0.9521	5.1935	3.9675		100	100	100		Amino Acid	Lysine Metabolism	100000454	660-88-8	2220	118.086
	114			N-trimethyl 5-aminovalerate	LC/MS pos early	57687						0.76	2.62	3.44		0.0057	0.0095	0.353	0.3006	0.0147	0.0356	0.0021	0.0197		1.0954	0.8356	2.8735		100	100	100		Amino Acid	Lysine Metabolism	100015962		2186	160.133
	115		Phenylalanine Metabolism	phenylalanine	LC/MS pos early	64	C00079	HMDB00159	6140			0.71	0.54	0.77		1.556e-05	0.0001	0.0012	0.0089	3.6272e-06	7.2514e-05	0.0069	0.0451		1.4348	1.0142	0.7771		100	100	100		Amino Acid	Phenylalanine Metabolism	460	63-91-2	2878	166.086
	116			N-acetylphenylalanine	LC/MS neg	33950	C03519	HMDB00512	74839			0.13	0.17	1.31		7.7171e-05	0.0004	4.3067e-05	0.0007	0.0002	0.0012	0.4468	0.5487		5.5435	0.7355	0.9664		100	100	100		Amino Acid	Phenylalanine Metabolism	100001256	2018-61-3	2597	206.082
	119			phenylpyruvate	LC/MS neg	566	C00166	HMDB00205	997			0.85	0.6	0.71		0.0497	0.0464	0.4218	0.325	0.018	0.0401	0.0874	0.2315		1.2947	1.0945	0.7816		100	100	100		Amino Acid	Phenylalanine Metabolism	241	156-06-9	2515	163.04
	120			phenyllactate (PLA)	LC/MS neg	22130	C05607	HMDB00779	3848			0.9	0.82	0.91		0.5683	0.2235	0.8239	0.4805	0.319	0.2613	0.4338	0.5419		1.2308	1.1072	1.0042		100	100	100		Amino Acid	Phenylalanine Metabolism	100000774	828-01-3	2208	165.056
	125			4-hydroxyphenylacetate	LC/MS neg	541	C00642	HMDB00020	127			1.85	3.13	1.69		0.0386	0.0389	0.1547	0.1844	0.0121	0.031	0.1953	0.378		0.6924	1.2804	2.1647		83	100	100		Amino Acid	Phenylalanine Metabolism	144	156-38-7	1361	151.04
	131		Tyrosine Metabolism	tyrosine	LC/MS pos early	1299	C00082	HMDB00158	6057			0.77	0.55	0.71		0.0001	0.0005	0.0243	0.0591	3.0522e-05	0.0003	0.0042	0.0321		1.3643	1.0572	0.7489		100	100	100		Amino Acid	Tyrosine Metabolism	815	60-18-4	2430	182.081
	132			N-acetyltyrosine	LC/MS neg	32390		HMDB00866	68310			0.06	0.09	1.44		1.3356e-06	2.0028e-05	8.3075e-07	5.2003e-05	4.4827e-06	7.6215e-05	0.3099	0.4583		8.5656	0.5267	0.7579		100	50	83		Amino Acid	Tyrosine Metabolism	100001104	537-55-3	1680	222.077
	136			tyramine	LC/MS pos early	1603	C00483	HMDB00306	5610			9.49	12.14	1.28		6.1525e-06	6.8196e-05	7.142e-06	0.0002	7.8953e-06	0.0001	0.9541	0.7125		0.1419	1.3464	1.7222		83	100	100		Amino Acid	Tyrosine Metabolism	1133	60-19-5	2540	138.091
	139			4-hydroxyphenylpyruvate	LC/MS neg	1669	C01179	HMDB00707	979			1.04	0.63	0.61		0.0303	0.0323	0.9196	0.5117	0.023	0.0481	0.0188	0.0813		1.1722	1.2201	0.7387		100	100	100		Amino Acid	Tyrosine Metabolism	1141	156-39-8	1690	179.035
	142			3-(4-hydroxyphenyl)lactate	LC/MS neg	32197	C03672	HMDB00755	9378			0.65	0.55	0.85		0.4862	0.2047	0.6735	0.4273	0.2438	0.229	0.4455	0.5487		1.6346	1.0551	0.8921		100	100	100		Amino Acid	Tyrosine Metabolism	240	6482-98-0	1379	181.051
	146			phenol sulfate	LC/MS neg	32553	C02180	HMDB60015	74426			0.18	0.28	1.56		0.0024	0.0049	0.0009	0.007	0.0063	0.0193	0.3605	0.4885		3.7965	0.6725	1.0491		100	100	100		Amino Acid	Tyrosine Metabolism	100001510	937-34-8	2156	172.991
	181			p-cresol-glucuronide*	LC/MS neg	48841		HMDB11686	154035			0.32	0.34	1.06		0.0056	0.0095	0.0037	0.0194	0.0054	0.0173	0.8564	0.6912		1.6599	0.5299	0.5595		83	0	33		Amino Acid	Tyrosine Metabolism	100006191	17680-99-8	2420	283.082
	183			N-formylphenylalanine	LC/MS neg	48433			759256			0.72	0.74	1.02		0.1164	0.0826	0.0728	0.121	0.072	0.1097	0.995	0.7198		1.2121	0.8768	0.897		100	100	100		Amino Acid	Tyrosine Metabolism	100006056	13200-85-6	2360	192.067
	203		Tryptophan Metabolism	tryptophan	LC/MS pos early	54	C00078	HMDB00929	6305			0.79	0.47	0.59		0.0001	0.0005	0.092	0.1374	3.6236e-05	0.0003	0.0012	0.0143		1.319	1.0406	0.6142		100	100	100		Amino Acid	Tryptophan Metabolism	565	73-22-3	2986	205.097
	204			N-acetyltryptophan	LC/MS neg	33959	C03137	HMDB13713	700653			0.09	0.1	1.05		4.4232e-06	5.5273e-05	4.848e-06	0.0002	6.2142e-06	9.1873e-05	0.8851	0.6973		2.1235	0.1999	0.2099		100	0	33		Amino Acid	Tryptophan Metabolism	100001254	1218-34-4	2630	245.093
	218			kynurenate	LC/MS neg	1417	C01717	HMDB00715	3845			0.52	0.93	1.79		0.0183	0.0224	0.0131	0.0415	0.9963	0.4785	0.013	0.0631		1.2192	0.6304	1.1303		100	100	100		Amino Acid	Tryptophan Metabolism	98	492-27-3	2224	188.035
	220			N-formylanthranilic acid	LC/MS polar	43549	C05653	HMDB04089	101399			0.73	0.67	0.91		0.3306	0.162	0.3967	0.3189	0.1444	0.1671	0.5147	0.5814		1.3095	0.9618	0.8764		100	100	100		Amino Acid	Tryptophan Metabolism	100004561	3342-77-6	900	164.035
	224			xanthurenate	LC/MS neg	15679	C02470	HMDB00881	5699			0.65	0.87	1.32		0.1232	0.0855	0.0476	0.0951	0.4853	0.3242	0.1699	0.3499		1.3084	0.8565	1.1329		100	100	100		Amino Acid	Tryptophan Metabolism	100000015	59-007	1476	204.03
	226			picolinate	LC/MS pos early	1512	C10164	HMDB02243	1018			0.45	0.54	1.19		0.0005	0.0015	0.0002	0.0022	0.0015	0.0066	0.3304	0.4756		1.3605	0.6184	0.7358		100	17	33		Amino Acid	Tryptophan Metabolism	1022	98-98-6	910	124.039
	227			serotonin	LC/MS pos early	2342	C00780	HMDB00259	5202			0.95	1.43	1.5		0.6393	0.2397	0.8859	0.5041	0.385	0.289	0.4655	0.5609		0.9758	0.9293	1.3981		100	100	100		Amino Acid	Tryptophan Metabolism	504	153-98-0	2550	177.102
	234			indolelactate	LC/MS neg	18349	C02043	HMDB00671	92904			0.64	0.53	0.82		0.2259	0.129	0.2842	0.2616	0.0924	0.1293	0.5027	0.576		1.6162	1.037	0.854		100	100	100		Amino Acid	Tryptophan Metabolism	100000463	832-97-3	2286	204.067
	235			indoleacetate	LC/MS neg	27513	C00954	HMDB00197	802			1.01	1.02	1.01		0.9861	0.3151	0.9232	0.5129	0.8699	0.4487	0.9463	0.7125		0.9083	0.9195	0.9286		67	33	17		Amino Acid	Tryptophan Metabolism	100001034	6505-45-9	2200	174.056
	242			indole-3-carboxylic acid	LC/MS neg	38116	C19837	HMDB03320	69867			0.33	0.31	0.93		1.9621e-05	0.0001	3.3882e-05	0.0006	1.5839e-05	0.0002	0.6791	0.6354		2.1239	0.7033	0.6508		100	83	33		Amino Acid	Tryptophan Metabolism	100002185	771-50-6	1710	160.04
	247			3-indoxyl sulfate	LC/MS neg	27672		HMDB00682	10258			3.17	1.97	0.62		0.1436	0.0947	0.0617	0.1098	0.1482	0.1703	0.6279	0.623		0.4689	1.4852	0.9216		33	100	83		Amino Acid	Tryptophan Metabolism	100000467	2642-37-7	2222.2	212.002
	250		Leucine, Isoleucine and Valine Metabolism	leucine	LC/MS pos early	60	C00123	HMDB00687	6106			0.69	0.42	0.6		6.3669e-06	6.8196e-05	0.0077	0.0294	1.535e-06	4.9871e-05	0.0004	0.0088		1.5242	1.0539	0.6342		100	100	100		Amino Acid	Leucine, Isoleucine and Valine Metabolism	397	61-90-5	2864	132.102
	251			N-acetylleucine	LC/MS neg	1587	C02710	HMDB11756	70912			0.11	0.11	1.08		0.0004	0.0013	0.0003	0.0034	0.0004	0.0021	0.979	0.7179		8.0927	0.8557	0.9231		100	100	100		Amino Acid	Leucine, Isoleucine and Valine Metabolism	1082	1188-21-2	2400	172.098
	253			4-methyl-2-oxopentanoate	LC/MS neg	22116	C00233	HMDB00695	70			1.52	0.58	0.38		0.0018	0.0041	0.0771	0.1238	0.0231	0.0481	0.0005	0.0095		0.9953	1.5162	0.5791		100	100	100		Amino Acid	Leucine, Isoleucine and Valine Metabolism	100000551	816-66-0	2170	129.056
	260			isovalerylglycine	LC/MS neg	35107		HMDB00678	546304			0.96	0.52	0.54		0.7128	0.2553	0.9882	0.5305	0.4777	0.3237	0.4867	0.5643		0.9586	0.9237	0.4956		67	50	33		Amino Acid	Leucine, Isoleucine and Valine Metabolism	100001452	16284-60-9	1950	158.082
	284			isoleucine	LC/MS pos early	1125	C00407	HMDB00172	6306			0.7	0.44	0.63		0.0001	0.0005	0.0255	0.0609	2.5181e-05	0.0003	0.0032	0.0257		1.54	1.0711	0.6702		100	100	100		Amino Acid	Leucine, Isoleucine and Valine Metabolism	376	73-32-5	2800	132.102
	286			N-acetylisoleucine	LC/MS neg	33967		HMDB61684	2802421			0.07	0.09	1.28		5.9655e-05	0.0003	4.4908e-05	0.0007	9.832e-05	0.0008	0.6827	0.6361		3.0438	0.2071	0.2652		100	17	17		Amino Acid	Leucine, Isoleucine and Valine Metabolism	100001276	3077-46-1	2325	172.098
	287			3-methyl-2-oxovalerate	LC/MS neg	15676	C00671	HMDB03736	47			1.45	0.58	0.4		0.0059	0.0096	0.114	0.1534	0.0478	0.083	0.0016	0.0179		0.9709	1.405	0.5603		100	100	100		Amino Acid	Leucine, Isoleucine and Valine Metabolism	100000036	1460-34-0;51829-07-3	2064.2	129.056
	288			alpha-hydroxyisovalerate	LC/MS polar	46537		HMDB00407	99823			0.43	0.68	1.59		0.0002	0.0008	5.1748e-05	0.0007	0.0154	0.0365	0.012	0.059		1.2069	0.5211	0.826		100	50	83		Amino Acid	Leucine, Isoleucine and Valine Metabolism	100001300	600-37-3	1052	117.056
	298			methylsuccinate	LC/MS polar	15745		HMDB01844	10349			1.15	1.34	1.17		0.6813	0.25	0.7087	0.4378	0.3903	0.2904	0.6217	0.623		1.0007	1.1473	1.3409		100	100	100		Amino Acid	Leucine, Isoleucine and Valine Metabolism	2051	498-21-5	2800	131.035
	304			valine	LC/MS pos early	1649	C00183	HMDB00883	6287			0.66	0.35	0.53		1.8589e-05	0.0001	0.0188	0.052	4.731e-06	7.6606e-05	0.0006	0.0098		1.6383	1.0781	0.5703		100	100	100		Amino Acid	Leucine, Isoleucine and Valine Metabolism	566	72-18-4	2479	118.086
	305			N-acetylvaline	LC/MS neg	1591		HMDB11757	66789			0.11	0.25	2.26		0.0019	0.0042	0.0006	0.0049	0.0113	0.03	0.1659	0.348		2.4507	0.2759	0.6246		100	0	67		Amino Acid	Leucine, Isoleucine and Valine Metabolism	1084	96-81-1	1704	158.082
	307			3-methyl-2-oxobutyrate	LC/MS polar	44526	C00141	HMDB00019	49			1.45	0.42	0.29		0.0028	0.0055	0.1699	0.1956	0.0157	0.0368	0.0008	0.0108		1.2339	1.7933	0.5196		100	100	100		Amino Acid	Leucine, Isoleucine and Valine Metabolism	100000936	3715-29-5	911	115.04
	312			3-hydroxyisobutyrate	LC/MS polar	1549	C06001	HMDB00336	87			0.28	0.56	2		0.0104	0.0149	0.0032	0.0181	0.0402	0.0729	0.2295	0.4144		1.4095	0.3965	0.7931		100	67	67		Amino Acid	Leucine, Isoleucine and Valine Metabolism	111	2068-83-9	1619	103.04
	316		Methionine, Cysteine, SAM and Taurine Metabolism	methionine	LC/MS pos early	1302	C00073	HMDB00696	6137			0.74	0.45	0.61		1.1605e-05	0.0001	0.0159	0.0466	2.9538e-06	7.1744e-05	0.0004	0.0088		1.452	1.0696	0.6477		100	100	100		Amino Acid	Methionine, Cysteine, SAM and Taurine Metabolism	415	63-68-3	2526	150.058
	317			N-acetylmethionine	LC/MS neg	1589	C02712	HMDB11745	448580			0.51	0.4	0.78		0.0004	0.0013	0.002	0.0134	0.0001	0.001	0.2107	0.3987		1.6613	0.8555	0.6676		100	100	100		Amino Acid	Methionine, Cysteine, SAM and Taurine Metabolism	1083	65-82-7	1787	190.054
	318			N-formylmethionine	LC/MS neg	2829	C03145	HMDB01015	439750			0.42	0.27	0.65		9.2932e-07	1.4931e-05	3.626e-05	0.0006	2.4752e-07	1.0521e-05	0.008	0.0464		2.3673	0.9913	0.6453		100	100	100		Amino Acid	Methionine, Cysteine, SAM and Taurine Metabolism	194	4289-98-9	1543.8	176.039
	321			methionine sulfoxide	LC/MS pos early	18374	C02989	HMDB02005	158980			0.66	0.48	0.72		0.0058	0.0096	0.0884	0.1349	0.0016	0.0068	0.0617	0.1791		1.4459	0.9569	0.6893		100	100	100		Amino Acid	Methionine, Cysteine, SAM and Taurine Metabolism	100000039	3226-65-1	1272	166.053
	322			N-acetylmethionine sulfoxide	LC/MS pos early	45428			193368			0.53	0.47	0.89		0.0312	0.0331	0.0504	0.0978	0.012	0.031	0.4766	0.5626		1.6902	0.8877	0.7877		100	100	100		Amino Acid	Methionine, Cysteine, SAM and Taurine Metabolism	100005463	108646-71-5	880	208.064
	323			4-methylthio-2-oxobutanoate	LC/MS neg	40732	C01180	HMDB01553	473			1.13	0.6	0.53		0.1216	0.0849	0.5956	0.4009	0.1348	0.1626	0.0508	0.1564		1.134	1.2825	0.6812		83	100	67		Amino Acid	Methionine, Cysteine, SAM and Taurine Metabolism	100003712	583-92-6	1635	147.012
	334			cysteine	LC/MS pos early	1868	C00097	HMDB00574	5862			0.6	0.92	1.55		0.3344	0.1626	0.1455	0.1774	0.438	0.3111	0.4715	0.5626		1.1885	0.7103	1.0986		100	100	100		Amino Acid	Methionine, Cysteine, SAM and Taurine Metabolism	800	52-90-4;56-89-3	1488	122.027
	335			N-acetylcysteine	LC/MS pos early	1586	C06809	HMDB01890	12035			0.45	1.64	3.67		0.0101	0.0149	0.0376	0.0821	0.2395	0.2287	0.0032	0.0257		1.1839	0.5298	1.9457		100	100	100		Amino Acid	Methionine, Cysteine, SAM and Taurine Metabolism	1107	616-91-1	1416	164.038
	339			cysteine s-sulfate	LC/MS polar	22176	C05824	HMDB00731	115015			0.27	0.25	0.9		3.9728e-07	8.9361e-06	1.116e-06	5.9879e-05	2.9594e-07	1.1181e-05	0.3921	0.5124		3.5317	0.9685	0.8713		100	100	100		Amino Acid	Methionine, Cysteine, SAM and Taurine Metabolism	100000808	1637-71-4	2273	199.969
	340			cystine	LC/MS pos early	56	C00491	HMDB00192	67678			0.51	0.33	0.64		0.0133	0.018	0.0532	0.0999	0.0041	0.0145	0.2183	0.407		1.5627	0.803	0.5143		100	100	83		Amino Acid	Methionine, Cysteine, SAM and Taurine Metabolism	279	56-89-3	2000	241.031
	346			taurine	LC/MS pos early	2125	C00245	HMDB00251	1123			0.77	1.03	1.34		0.0925	0.0718	0.0577	0.1048	0.9923	0.4779	0.0588	0.1757		1.0666	0.8242	1.1005		100	100	100		Amino Acid	Methionine, Cysteine, SAM and Taurine Metabolism	512	107-35-7	660	126.022
	347			N-acetyltaurine	LC/MS polar	48187			159864			0.67	1.06	1.58		0.3324	0.1625	0.1812	0.2057	0.8838	0.4499	0.2292	0.4144		1.2467	0.8363	1.3235		100	100	100		Amino Acid	Methionine, Cysteine, SAM and Taurine Metabolism	100005466		1249	166.018
	351			3-sulfo-L-alanine	LC/MS polar	47089	C00506	HMDB02757	72886			0.73	1.06	1.44		0.0678	0.0571	0.0748	0.1227	0.6284	0.3742	0.0293	0.1102		1.1672	0.8568	1.236		100	100	100		Amino Acid	Methionine, Cysteine, SAM and Taurine Metabolism	382	498-40-8	2890	167.997
	353		Urea cycle; Arginine and Proline Metabolism	arginine	LC/MS pos early	1638	C00062	HMDB00517	232			0.67	0.7	1.04		0.0052	0.0091	0.0033	0.0181	0.0051	0.0167	0.8343	0.6878		1.2374	0.8329	0.8643		100	100	100		Amino Acid	Urea cycle; Arginine and Proline Metabolism	231	1119-34-2	2825	175.119
	354			argininosuccinate	LC/MS pos early	15497	C03406	HMDB00052	828			0.59	0.81	1.37		0.304	0.1531	0.1302	0.1664	0.375	0.2847	0.5028	0.576		1.0196	0.6019	0.8249		67	50	50		Amino Acid	Urea cycle; Arginine and Proline Metabolism	232	156637-58-0	2745	291.13
	355			urea	LC/MS pos early	1670	C00086	HMDB00294	1176			4.88	18.56	3.81		0.4328	0.19	0.3995	0.3189	0.2105	0.211	0.6655	0.6273		0.3596	1.7531	6.6742		0	33	67		Amino Acid	Urea cycle; Arginine and Proline Metabolism	533	57-13-6	700	121.072
	357			ornithine	LC/MS pos early	1493	C00077	HMDB03374	6262			0.67	0.49	0.73		0.1202	0.0842	0.2452	0.2405	0.0431	0.0763	0.3331	0.4767		1.7245	1.1504	0.8452		100	100	100		Amino Acid	Urea cycle; Arginine and Proline Metabolism	444	3184-13-2	2800	133.097
	360			2-oxoarginine*	LC/MS pos early	55072	C03771	HMDB04225	558			0.44	0.67	1.52		0.0395	0.0393	0.0129	0.0415	0.1078	0.141	0.2843	0.4416		1.8713	0.8299	1.2578		100	100	100		Amino Acid	Urea cycle; Arginine and Proline Metabolism	100002784	3715-10-04	1760	174.087
	361			citrulline	LC/MS pos early	2132	C00327	HMDB00904	9750			1.33	0.55	0.41		0.0001	0.0005	0.1	0.1412	0.001	0.0047	3.3174e-05	0.0017		1.0263	1.3675	0.5646		100	100	100		Amino Acid	Urea cycle; Arginine and Proline Metabolism	391	372-75-8	1520	176.103
	364			proline	LC/MS pos early	1898	C00148	HMDB00162	145742			0.57	0.41	0.72		0.0001	0.0006	0.0043	0.021	3.5271e-05	0.0003	0.0281	0.107		1.7671	1.0041	0.7204		100	100	100		Amino Acid	Urea cycle; Arginine and Proline Metabolism	480	147-85-3	1603	116.071
	367			dimethylarginine (SDMA + ADMA)	LC/MS pos early	36808	C03626	HMDB01539	123831			0.56	0.56	1		0.0078	0.0121	0.0074	0.0288	0.005	0.0163	0.8492	0.6896		1.4546	0.8207	0.8173		100	100	100		Amino Acid	Urea cycle; Arginine and Proline Metabolism	100001810	102783-24-4	2850	203.15
	368			N-acetylarginine	LC/MS pos early	33953	C02562	HMDB04620	67427			0.51	1.82	3.57		0.0975	0.0739	0.1595	0.1866	0.4221	0.3041	0.0358	0.1263		0.8536	0.4351	1.5514		83	33	67		Amino Acid	Urea cycle; Arginine and Proline Metabolism	100001266	155-84-0	2245	217.13
	369			N-acetylcitrulline	LC/MS neg	48434	C15532	HMDB00856	656979			0.84	2.59	3.1		0.1938	0.1166	0.8813	0.5023	0.1355	0.1628	0.1042	0.2676		0.7119	0.5951	1.8473		50	83	83		Amino Acid	Urea cycle; Arginine and Proline Metabolism	100001577	33965-42-3	940	216.099
	372			N-alpha-acetylornithine	LC/MS polar	32984	C00437	HMDB03357	439232			0.42	1.26	3		0.0017	0.004	0.0051	0.0226	0.3264	0.2628	0.0006	0.0098		1.3529	0.5663	1.6992		100	50	100		Amino Acid	Urea cycle; Arginine and Proline Metabolism	100000285	6205-08-09	3320	173.093
	376			trans-4-hydroxyproline	LC/MS pos early	32306	C01157	HMDB00725	5810			0.96	1.18	1.22		0.1608	0.1031	0.6954	0.4331	0.1473	0.1698	0.0731	0.2063		0.9488	0.9124	1.1172		100	100	100		Amino Acid	Urea cycle; Arginine and Proline Metabolism	1001	51-35-4	1064	132.066
	381			N-methylproline	LC/MS pos early	37431			557			0.71	1.49	2.12		0.0792	0.0636	0.4177	0.3249	0.1339	0.1622	0.0288	0.1089		0.9839	0.694	1.4705		50	83	100		Amino Acid	Urea cycle; Arginine and Proline Metabolism	100001956	475-11-6	1335	130.086
	384			argininate*	LC/MS pos early	57461		HMDB03148	160437			1	1.15	1.15		0.2258	0.129	1	0.5305	0.137	0.1628	0.137	0.3152		0.8669	0.8669	0.9953		0	0	50		Amino Acid	Urea cycle; Arginine and Proline Metabolism	100002769	157-07-3	2150	176.103
	387		Creatine Metabolism	guanidinoacetate	LC/MS pos early	43802	C00581	HMDB00128	763			1.18	0.7	0.59		0.8447	0.2823	0.6416	0.4176	0.9554	0.4688	0.6025	0.621		1.2861	1.5114	0.8983		83	83	83		Amino Acid	Creatine Metabolism	344	352-97-6	1937	118.061
	388			creatine	LC/MS pos early	27718	C00300	HMDB00064	586			0.77	1.05	1.36		0.3151	0.1568	0.1893	0.2101	0.9897	0.4778	0.1933	0.3756		1.0983	0.8481	1.1535		100	100	100		Amino Acid	Creatine Metabolism	1221	57-00-1	1947	132.077
	389			creatinine	LC/MS pos early	513	C00791	HMDB00562	588			0.51	1.22	2.4		0.5929	0.2295	0.4462	0.3385	0.3401	0.2695	0.8418	0.6889		1.6852	0.861	2.0624		100	100	100		Amino Acid	Creatine Metabolism	275	60-27-5	2055	114.066
	395		Polyamine Metabolism	putrescine	LC/MS pos early	1408	C00134	HMDB01414	1045			0.65	1.83	2.81		0.1484	0.0974	0.5473	0.3807	0.177	0.1891	0.0602	0.1768		0.7704	0.5023	1.4113		67	100	83		Amino Acid	Polyamine Metabolism	49	110-60-1	3027	89.1073
	397			spermidine	LC/MS pos early	485	C00315	HMDB01257	1102			0.8	0.88	1.1		0.3038	0.1531	0.1378	0.1714	0.2927	0.2513	0.6402	0.6231		1.1024	0.8838	0.9749		100	100	100		Amino Acid	Polyamine Metabolism	50	124-20-9	3355	146.165
	404			N1,N12-diacetylspermine	LC/MS pos early	52987	C03413	HMDB02172	132680			0.62	0.67	1.07		0.0585	0.0512	0.0274	0.065	0.0576	0.0936	0.7039	0.6434		0.9783	0.6094	0.6547		67	0	17		Amino Acid	Polyamine Metabolism	100002132	61345-83-3	3105	287.244
	406			N-acetylputrescine	LC/MS pos early	37496	C02714	HMDB02064	122356			0.09	0.28	3.25		0.0229	0.0261	0.007	0.0282	0.0933	0.13	0.2033	0.3861		6.8078	0.584	1.8999		100	100	100		Amino Acid	Polyamine Metabolism	192	18233-70-0	2230	131.118
	409			guanidine	LC/MS pos early	22287	C17349	HMDB01842	3520			0.73	2.16	2.98		0.1001	0.0752	0.7386	0.4482	0.089	0.1271	0.0475	0.1498		0.6875	0.4991	1.4855		17	50	67		Amino Acid	Polyamine Metabolism	100000992	50-01-1	2027	119.104
	412			(N(1) + N(8))-acetylspermidine	LC/MS pos early	57814						0.06	0.19	3.36		0.0024	0.005	0.0008	0.0066	0.0086	0.0248	0.272	0.4316		9.5855	0.5387	1.8126		100	100	100		Amino Acid	Polyamine Metabolism	100016038		3080	188.176
	414		Guanidino and Acetamido Metabolism	4-guanidinobutanoate	LC/MS pos early	15681	C01035	HMDB03464	500			0.41	0.83	2.03		0.0353	0.0365	0.015	0.0447	0.5842	0.3615	0.0449	0.1453		1.8881	0.7705	1.5616		100	100	100		Amino Acid	Guanidino and Acetamido Metabolism	100000096	463-003;463-00-3	2320	146.092
	426		Glutathione Metabolism	5-oxoproline	LC/MS neg	1494	C01879	HMDB00267	7405			0.86	0.82	0.95		0.5414	0.2178	0.527	0.3728	0.2776	0.2435	0.6389	0.6231		1.0016	0.8617	0.8189		100	100	100		Amino Acid	Glutathione Metabolism	1021	98-79-3	738.5	128.035
	429			2-hydroxybutyrate/2-hydroxyisobutyrate	LC/MS polar	52281						0.57	0.68	1.21		0.0057	0.0095	0.0017	0.0115	0.0283	0.0562	0.1871	0.3683		1.3464	0.7614	0.9197		100	83	100		Amino Acid	Glutathione Metabolism	100008928		1258	103.04
	440	Peptide	Gamma-glutamyl Amino Acid	gamma-glutamylglutamate	LC/MS pos early	36738	C05282	HMDB11737	92865			1.04	2.04	1.96		0.0525	0.0471	0.8939	0.5057	0.0303	0.0586	0.0394	0.1352		0.8698	0.9034	1.7701		83	83	100		Peptide	Gamma-glutamyl Amino Acid	331	1116-22-9	1775	277.103
	441			gamma-glutamylglutamine	LC/MS pos early	2730	C05283	HMDB11738	150914			0.78	1.09	1.4		0.2697	0.1424	0.2357	0.2367	0.7063	0.3996	0.1262	0.3045		1.0503	0.8203	1.1493		100	100	100		Peptide	Gamma-glutamyl Amino Acid	1140	10148-81-9	1430	276.119
	442			gamma-glutamylglycine	LC/MS pos early	33949		HMDB11667	165527			0.48	0.77	1.61		0.0157	0.02	0.005	0.0225	0.2581	0.2347	0.0517	0.1576		1.3508	0.6435	1.0353		100	83	100		Peptide	Gamma-glutamyl Amino Acid	100001294	1948-29-4	1535	205.082
	443			gamma-glutamylhistidine	LC/MS pos early	18245			7017195			1.05	1.36	1.29		0.2616	0.1411	0.7201	0.4434	0.1234	0.1549	0.2244	0.4102		0.7562	0.7964	1.0252		67	67	83		Peptide	Gamma-glutamyl Amino Acid	1235	37460-15-4	2740	285.119
	444			gamma-glutamylisoleucine*	LC/MS pos early	34456		HMDB11170	14253342			0.67	0.84	1.26		0.0972	0.0739	0.0336	0.0754	0.2527	0.2335	0.2686	0.4301		1.2086	0.8089	1.0163		100	100	100		Peptide	Gamma-glutamyl Amino Acid	100001485		2940	261.144
	445			gamma-glutamylleucine	LC/MS neg	18369		HMDB11171	151023			0.65	0.8	1.22		0.075	0.0615	0.0252	0.0607	0.2029	0.2076	0.2665	0.4282		1.273	0.8318	1.014		100	100	100		Peptide	Gamma-glutamyl Amino Acid	1268	2566-39-4	1685	259.13
	446			gamma-glutamyl-alpha-lysine	LC/MS pos early	55015			65254			0.65	0.58	0.89		0.0011	0.0027	0.0026	0.0154	0.0005	0.0026	0.4155	0.5292		1.4751	0.9587	0.8524		100	100	100		Peptide	Gamma-glutamyl Amino Acid	100010901		2784	276.155
	447			gamma-glutamyl-epsilon-lysine	LC/MS pos early	33934		HMDB03869	7015685			1.32	1.61	1.22		0.3435	0.1649	0.2865	0.2625	0.1674	0.1828	0.7344	0.6505		0.7734	1.021	1.2426		100	100	100		Peptide	Gamma-glutamyl Amino Acid	100001262	17105-15-6	2717	276.155
	448			gamma-glutamylmethionine	LC/MS pos early	44872		HMDB29155	7009567			0.75	0.92	1.23		0.2282	0.1296	0.1053	0.1451	0.7009	0.398	0.2027	0.3861		1.086	0.8111	0.9959		100	100	100		Peptide	Gamma-glutamyl Amino Acid	100001313	17663-87-5	2640	279.101
	449			gamma-glutamylphenylalanine	LC/MS pos early	33422		HMDB00594	111299			0.61	0.99	1.62		0.0297	0.0318	0.0175	0.0498	0.8775	0.4487	0.0239	0.0955		1.2224	0.7474	1.2113		100	100	100		Peptide	Gamma-glutamyl Amino Acid	100000491	7432-24-8	2992	295.129
	450			gamma-glutamylthreonine	LC/MS pos early	33364		HMDB29159	76078708			0.55	0.82	1.48		0.0368	0.0376	0.0132	0.0415	0.4014	0.2954	0.0704	0.2009		1.3966	0.7705	1.1405		100	100	100		Peptide	Gamma-glutamyl Amino Acid	100001314	5652-48-2	1750	249.108
	452			gamma-glutamyltyrosine	LC/MS neg	2734		HMDB11741	94340			0.69	1.07	1.55		0.0582	0.0511	0.0481	0.0956	0.8179	0.4345	0.0306	0.1135		1.1269	0.7757	1.2023		100	100	100		Peptide	Gamma-glutamyl Amino Acid	1102	7432-23-7	1240	309.109
	453			gamma-glutamylvaline	LC/MS pos early	43829		HMDB11172	7015683			0.67	0.67	1.01		0.0894	0.0703	0.0566	0.1033	0.0562	0.0925	0.9964	0.7198		1.3847	0.9226	0.9289		100	100	100		Peptide	Gamma-glutamyl Amino Acid	100001126	2746-34-1	2700	247.129
	467		Dipeptide	alanylleucine	LC/MS pos early	37093		HMDB28691	259583			0.69	0.57	0.83		0.0151	0.0197	0.0543	0.1007	0.0047	0.0158	0.2381	0.421		1.4325	0.9859	0.8139		100	100	100		Peptide	Dipeptide	100001890	1638-60-4	3055	203.139
	574			glutaminylleucine	LC/MS pos early	42994		HMDB29153	18218208			0.87	0.79	0.91		0.4911	0.2051	0.4131	0.3243	0.2535	0.2335	0.7345	0.6505		1.1469	0.9942	0.9057		100	100	100		Peptide	Dipeptide	100003160		3009	260.16
	596			glycylisoleucine	LC/MS pos early	36659		HMDB28844	88079			0.62	0.58	0.93		0.0014	0.0034	0.0026	0.0157	0.0007	0.0036	0.5155	0.5814		1.5237	0.9399	0.8772		100	100	100		Peptide	Dipeptide	100001790	19461-38-2	3002	189.123
	597			glycylleucine	LC/MS pos early	34398	C02155	HMDB00759	92843			0.6	0.45	0.76		6.9487e-05	0.0004	0.0016	0.0108	1.8146e-05	0.0002	0.035	0.1263		1.5506	0.9268	0.705		100	100	100		Peptide	Dipeptide	100001258	869-19-2	3059	189.123
	607			glycylvaline	LC/MS pos early	18357		HMDB28854	97417			0.57	0.49	0.87		1.4199e-05	0.0001	8.234e-05	0.0011	5.8298e-06	9.0108e-05	0.1609	0.3458		1.7958	1.0158	0.8815		100	100	100		Peptide	Dipeptide	100000487	1963-21-9	2734	175.108
	612			histidylalanine	LC/MS pos early	42027		HMDB28878	351667			0.64	0.23	0.36		0.0005	0.0015	0.11	0.1497	0.0001	0.001	0.0045	0.0331		2.1772	1.3848	0.4974		100	100	100		Peptide	Dipeptide	100003542	16874-75-2	3014	227.114
	631			isoleucylglycine	LC/MS neg	40008		HMDB28907	342532			0.65	0.45	0.69		1.3746e-07	4.4168e-06	5.5784e-05	0.0008	2.9773e-08	1.6873e-06	0.0002	0.006		1.5578	1.0134	0.6963		100	100	100		Peptide	Dipeptide	100003169	868-28-0	1992	187.109
	644			leucylalanine	LC/MS pos early	40010		HMDB28922	259321			0.71	0.69	0.97		0.2528	0.1377	0.2562	0.246	0.1109	0.1439	0.6149	0.6218		1.4268	1.017	0.9866		100	100	100		Peptide	Dipeptide	100003179	7298-84-2	2801	203.139
	649			leucylglycine	LC/MS pos early	40045		HMDB28929	79070			0.74	0.64	0.86		0.0004	0.0013	0.0032	0.0181	0.0001	0.0009	0.1212	0.2948		1.2435	0.9215	0.7935		100	100	100		Peptide	Dipeptide	100003185	686-50-0	2778	189.123
	668			lysylleucine	LC/MS pos early	40020		HMDB28955	4682588			0.83	0.82	0.98		0.8251	0.2789	0.5726	0.3925	0.6279	0.3742	0.9358	0.7093		1.1979	1.0002	0.9799		100	100	100		Peptide	Dipeptide	100003196	7369-79-1	3370	260.197
	696			phenylalanylalanine	LC/MS pos early	41374			5488196			1	0.91	0.92		0.7247	0.2579	0.7535	0.4541	0.6342	0.3764	0.4331	0.5419		1.0785	1.0741	0.986		100	100	100		Peptide	Dipeptide	100003589	3918-87-4	2909	237.123
	700			phenylalanylglycine	LC/MS pos early	41370		HMDB28995	98207			0.97	0.75	0.78		0.1755	0.1094	0.9682	0.5294	0.1035	0.1389	0.1111	0.2754		1.0967	1.0644	0.8263		100	100	100		Peptide	Dipeptide	100003588	721-90-4	2898	223.108
	718			prolylglycine	LC/MS pos early	40703		HMDB11178	6426709			1.06	0.85	0.8		0.6146	0.2327	0.8134	0.4767	0.4807	0.3237	0.3506	0.4885		1.0092	1.0747	0.861		83	100	50		Peptide	Dipeptide	100003674	2578-57-6	2136	173.092
	756			threonylphenylalanine	LC/MS pos early	31530		HMDB29068	4099799			0.9	0.64	0.71		0.3354	0.1626	0.6179	0.4078	0.1524	0.1722	0.3341	0.4767		1.4323	1.2948	0.9159		100	100	100		Peptide	Dipeptide	100001125	16875-27-7	3077	267.134
	766			tryptophylglycine	LC/MS pos early	43028		HMDB29083	263471			1.77	0.81	0.46		0.3066	0.1536	0.355	0.3014	0.5348	0.3419	0.1328	0.3126		1.0255	1.8165	0.8344		100	100	100		Peptide	Dipeptide	100003609	7360-09-0	2930	262.119
	782			tyrosylglycine	LC/MS neg	41375		HMDB29105	259323			1.24	0.54	0.43		0.0016	0.0039	0.1966	0.2144	0.0082	0.0238	0.0005	0.0095		1.0121	1.2565	0.5447		100	100	100		Peptide	Dipeptide	100003598	673-05-5	1635	237.088
	798			valylglutamine	LC/MS pos early	42079		HMDB29125	5253209			0.59	0.36	0.62		0.0001	0.0005	0.0102	0.0372	2.9016e-05	0.0003	0.0096	0.0518		1.7704	1.0427	0.6457		100	100	100		Peptide	Dipeptide	100003640	42854-54-6	2295	246.145
	799			valylglycine	LC/MS pos early	40475		HMDB29127	136487			0.66	0.61	0.92		0.0045	0.0081	0.0114	0.0385	0.0017	0.0069	0.3624	0.4898		1.412	0.9269	0.8564		100	100	100		Peptide	Dipeptide	100003641	686-43-1	2444	175.108
	802			valylleucine	LC/MS pos early	39994		HMDB29131	352039			0.8	0.68	0.85		0.0069	0.0108	0.0378	0.0821	0.002	0.0079	0.1668	0.348		1.2111	0.9648	0.822		100	100	100		Peptide	Dipeptide	100003210	22906-55-4	3138	231.17
	812			leucylglutamine*	LC/MS pos early	48189		HMDB28927	4305457			0.58	0.43	0.73		0.0018	0.0041	0.0199	0.0529	0.0005	0.0026	0.0867	0.2313		1.7414	1.0167	0.7439		100	100	100		Peptide	Dipeptide	100003183		2620	260.161
	855		Polypeptide	STVLT	LC/MS neg	53244						1.2	1.08	0.9		0.9401	0.3043	0.9018	0.5077	0.8271	0.4388	0.7328	0.6505		0.8434	1.008	0.9111		100	100	100		Peptide	Polypeptide	100009342		2692	518.283
	878		Acetylated Peptides	phenylacetylglycine	LC/MS neg	33945	C05598	HMDB00821	68144			1.2	0.25	0.21		0.1591	0.1031	0.9057	0.5077	0.109	0.142	0.088	0.2318		3.2813	3.9485	0.8245		100	100	100		Peptide	Acetylated Peptides	100001275	500-98-1	2375	192.067
	903	Carbohydrate	Glycolysis, Gluconeogenesis, and Pyruvate Metabolism	1,5-anhydroglucitol (1,5-AG)	LC/MS neg	20675	C07326	HMDB02712	64960			0.88	1.4	1.58		0.1045	0.0772	0.5566	0.3838	0.1265	0.1564	0.0423	0.1422		0.9148	0.8052	1.2762		83	50	100		Carbohydrate	Glycolysis, Gluconeogenesis, and Pyruvate Metabolism	100000580	154-58-5	802	163.061
	906			glucose	LC/MS polar	48152	C00031	HMDB00122	79025			1.09	0.84	0.77		0.1899	0.1148	0.6757	0.428	0.1773	0.1891	0.0853	0.2297		1.0918	1.1923	0.9209		100	100	100		Carbohydrate	Glycolysis, Gluconeogenesis, and Pyruvate Metabolism	572	50-99-7	2342	225.062
	913			fructose 1,6-diphosphate/glucose 1,6-diphosphate/myo-inositol diphosphates	LC/MS neg	46896	C00354					4.13	2.31	0.56		0.1425	0.0945	0.0631	0.1101	0.1383	0.1628	0.6647	0.6273		0.7342	3.0359	1.6967		67	83	100		Carbohydrate	Glycolysis, Gluconeogenesis, and Pyruvate Metabolism	100002180		551	338.989
	922			pyruvate	LC/MS polar	48990	C00022	HMDB00243	1060			0.81	0.52	0.64		0.0159	0.0202	0.3555	0.3014	0.0056	0.0177	0.0376	0.1305		1.3786	1.1229	0.7131		100	100	100		Carbohydrate	Glycolysis, Gluconeogenesis, and Pyruvate Metabolism	823	127-17-3	1083	87.0088
	923			lactate	LC/MS polar	527	C00186	HMDB00190	612			0.71	0.77	1.08		0.1275	0.0873	0.0539	0.1007	0.1371	0.1628	0.6102	0.621		1.1781	0.8423	0.9104		100	100	100		Carbohydrate	Glycolysis, Gluconeogenesis, and Pyruvate Metabolism	482	79-33-4	1468.8	89.0244
	926			glycerate	LC/MS polar	1572	C00258	HMDB00139	752			1.07	0.93	0.87		0.7762	0.2682	0.8938	0.5057	0.5954	0.3635	0.5079	0.5779		1.0322	1.1005	0.9626		100	100	100		Carbohydrate	Glycolysis, Gluconeogenesis, and Pyruvate Metabolism	1052	600-19-1	2070.4	105.019
	940		Pentose Metabolism	ribose	LC/MS polar	1471	C00121	HMDB00283	5779			0.91	0.66	0.72		0.1263	0.0869	0.5435	0.3795	0.0508	0.086	0.154	0.3361		1.0788	0.9852	0.7124		100	100	100		Carbohydrate	Pentose Metabolism	914	50-69-1	1508.2	195.051
	941			ribitol	LC/MS polar	15772	C00474	HMDB00508	6912			2.63	0.71	0.27		0.0028	0.0057	0.0079	0.0301	0.3421	0.2699	0.0011	0.0133		0.6526	1.7164	0.4632		83	100	33		Carbohydrate	Pentose Metabolism	100000406	488-81-3	1789.6	151.061
	942			ribonate	LC/MS polar	27731	C01685	HMDB00867	5460677			0.52	0.55	1.04		0.0776	0.063	0.045	0.0926	0.0547	0.0912	0.919	0.7047		1.8773	0.9838	1.0276		100	100	100		Carbohydrate	Pentose Metabolism	100001007	5336-08-03	2425	165.04
	946			xylose	LC/MS polar	15581	C00181	HMDB00098	135191			0.44	0.86	1.97		0.247	0.1352	0.1696	0.1956	0.8896	0.4508	0.134	0.3135		1.4023	0.6156	1.2129		100	83	100		Carbohydrate	Pentose Metabolism	826	609-06-3	1727	195.051
	948			arabinose	LC/MS polar	575	C00216	HMDB00646	66308			1.36	1.56	1.15		0.2768	0.1445	0.229	0.2337	0.1333	0.1622	0.7437	0.6573		0.6458	0.8794	1.0098		50	83	100		Carbohydrate	Pentose Metabolism	828	28697-53-2	1804.5	195.051
	963			arabitol/xylitol	LC/MS polar	48885	C01904		6912			0.49	0.89	1.82		0.1667	0.1053	0.0734	0.1214	0.6552	0.3835	0.1625	0.3458		1.3927	0.6802	1.239		83	67	83		Carbohydrate	Pentose Metabolism	100006430		1932.4	151.061
	965			arabonate/xylonate	LC/MS polar	48255						0.4	0.47	1.18		0.0102	0.0149	0.0042	0.0209	0.0178	0.0398	0.4869	0.5643		2.2867	0.918	1.0846		100	100	100		Carbohydrate	Pentose Metabolism	100006115		2700	165.04
	966			sedoheptulose	LC/MS polar	53237		HMDB03219	5459879			0.77	0.7	0.91		0.2915	0.1494	0.1865	0.2093	0.168	0.1828	0.9496	0.7125		1.2508	0.9662	0.8745		100	100	100		Carbohydrate	Pentose Metabolism	100002619	3019-74-7	2255	209.067
	967			ribulonate/xylulonate*	LC/MS polar	61858						0.55	0.53	0.96		0.0701	0.0586	0.0431	0.091	0.0469	0.0819	0.9649	0.7155		1.7266	0.9476	0.9083		100	100	100		Carbohydrate	Pentose Metabolism	100019968		2350	165.04
	976		Glycogen Metabolism	maltose	LC/MS polar	15586	C00208	HMDB00163	10991489			2.18	2.6	1.19		0.181	0.1114	0.1575	0.1854	0.0844	0.1226	0.7238	0.6487		0.561	1.223	1.457		17	67	83		Carbohydrate	Glycogen Metabolism	913	6363-53-7	3329.4	387.114
	998		Disaccharides and Oligosaccharides	sucrose	LC/MS polar	1519	C00089	HMDB00258	5988			1.42	1.89	1.33		0.874	0.2891	0.9787	0.5305	0.6682	0.3896	0.649	0.6231		1.3316	1.8899	2.5186		100	67	67		Carbohydrate	Disaccharides and Oligosaccharides	935	57-50-1	3092	387.114
	1016		Fructose, Mannose and Galactose Metabolism	fructose	LC/MS polar	48195	C00095	HMDB00660	5984			0.8	0.84	1.05		0.6016	0.2309	0.3798	0.3107	0.3979	0.2935	0.9728	0.7179		1.0786	0.8668	0.9062		100	100	100		Carbohydrate	Fructose, Mannose and Galactose Metabolism	878	57-48-7	2065	225.062
	1021			mannitol/sorbitol	LC/MS polar	46142	C00794	HMDB00247	5780			0.6	0.59	0.99		0.0208	0.0247	0.02	0.0529	0.0112	0.03	0.7773	0.672		1.3986	0.8437	0.8317		100	100	100		Carbohydrate	Fructose, Mannose and Galactose Metabolism	100001740		2320	181.072
	1022			mannose	LC/MS polar	48153	C00159	HMDB00169	18950			0.49	0.59	1.2		0.0063	0.0101	0.0025	0.0152	0.0133	0.0331	0.4242	0.5365		1.5206	0.7483	0.8952		100	100	100		Carbohydrate	Fructose, Mannose and Galactose Metabolism	803	3458-28-4	2200	225.062
	1041			galactonate	LC/MS polar	27719	C00880	HMDB00565	128869			0.53	1.07	2.02		0.0871	0.069	0.0825	0.1291	0.7053	0.3996	0.0402	0.1369		1.1889	0.6307	1.2747		100	67	100		Carbohydrate	Fructose, Mannose and Galactose Metabolism	100001026	299-28-5	3085	195.051
	1069		Aminosugar Metabolism	glucuronate	LC/MS polar	15443	C00191	HMDB00127	444791			0.58	0.99	1.71		0.0038	0.0071	0.0023	0.0148	0.7656	0.4172	0.0043	0.0325		1.2095	0.7013	1.1974		100	100	100		Carbohydrate	Aminosugar Metabolism	100000257	207300-70-7	3233.3	193.035
	1071			diacetylchitobiose	LC/MS pos early	35158	C01674	HMDB03556	439544			0.66	1.14	1.72		0.1003	0.0752	0.0996	0.1411	0.6691	0.3896	0.0446	0.1452		0.9621	0.6397	1.0977		83	67	83		Carbohydrate	Aminosugar Metabolism	100001492	35061-50-8	790	425.177
	1075			N-acetylglucosamine 6-sulfate	LC/MS polar	21365	C04132	HMDB00841	193456			8.49	6.43	0.76		5.8876e-07	1.2039e-05	3.289e-07	3.8439e-05	2.5775e-06	6.7419e-05	0.2022	0.3861		0.1906	1.6184	1.2252		100	100	100		Carbohydrate	Aminosugar Metabolism	100000700	10357-00-3	1777	300.039
	1080			N-acetylneuraminate	LC/MS pos early	32377	C00270	HMDB00230	439197			0.69	0.7	1.01		0.0392	0.0392	0.0232	0.0572	0.0301	0.0584	0.8961	0.6973		1.2851	0.889	0.8964		100	100	100		Carbohydrate	Aminosugar Metabolism	1162	131-48-6	660	310.113
	1082			N-acetyl-beta-glucosaminylamine	LC/MS neg	35469	C01239	HMDB01104	439454			0.72	0.41	0.57		0.0007	0.0019	0.0888	0.135	0.0002	0.0012	0.0073	0.0453		1.4634	1.0539	0.6		100	100	100		Carbohydrate	Aminosugar Metabolism	1216	4229-38-3	759	219.099
	1083			N-acetylmuramate	LC/MS neg	18354	C02713	HMDB60493	5462244			0.8	1.24	1.55		0.493	0.2054	0.4005	0.3189	0.7611	0.4164	0.2584	0.4251		1.0836	0.8716	1.3473		100	100	100		Carbohydrate	Aminosugar Metabolism	100000283	10597-89-4	860	292.104
	1091			N-acetylglucosaminylasparagine	LC/MS pos early	48149	C04540	HMDB00489	123826			0.73	0.54	0.74		0.0678	0.0571	0.3648	0.3056	0.0237	0.0491	0.1344	0.3135		1.263	0.921	0.677		100	100	100		Carbohydrate	Aminosugar Metabolism	1215	2776-93-4	1212	336.14
	1092			erythronate*	LC/MS polar	42420		HMDB00613	2781043			0.51	0.63	1.24		0.0408	0.0399	0.0146	0.0447	0.0763	0.1149	0.4057	0.5208		1.6795	0.8587	1.0616		100	100	100		Carbohydrate	Aminosugar Metabolism	100001320	88759-55-1	2186	135.03
	1094			N-acetylglucosamine/N-acetylgalactosamine	LC/MS pos early	46539		HMDB00215	24139			0.89	0.64	0.72		0.002	0.0044	0.332	0.2927	0.0008	0.0037	0.0059	0.0401		1.0962	0.9758	0.7046		100	100	100		Carbohydrate	Aminosugar Metabolism	100006435		715	222.097
	1099	Energy	TCA Cycle	citrate	LC/MS neg	1564	C00158	HMDB00094	311			0.88	0.66	0.75		0.1597	0.1031	0.5497	0.3812	0.0651	0.1025	0.1884	0.3683		1.3508	1.191	0.8923		100	100	100		Energy	TCA Cycle	1124	77-92-9	582	191.02
	1101			aconitate [cis or trans]	LC/MS neg	46173						0.7	0.6	0.86		0.0444	0.0429	0.0515	0.0986	0.0194	0.0424	0.6239	0.623		1.449	1.0135	0.8727		100	100	100		Energy	TCA Cycle	100001359		580	173.009
	1103			isocitrate	LC/MS polar	12110	C00311	HMDB00193	1198			0.92	1.01	1.1		0.7347	0.2586	0.5448	0.3796	0.9067	0.4547	0.4714	0.5626		1.1178	1.0259	1.1288		100	100	100		Energy	TCA Cycle	1206	20226-99-7	4400	191.02
	1105			alpha-ketoglutarate	LC/MS polar	528	C00026	HMDB00208	51			1.29	0.4	0.31		0.047	0.0448	0.6625	0.4248	0.0506	0.086	0.0213	0.0892		1.1708	1.5097	0.4648		100	100	100		Energy	TCA Cycle	93	305-72-6;328-50-7;22202-68-2	2700	145.014
	1108			succinate	LC/MS polar	1437	C00042	HMDB00254	1110			0.76	0.94	1.23		0.545	0.2183	0.2789	0.2574	0.6114	0.368	0.5545	0.604		1.2091	0.9212	1.1342		100	100	100		Energy	TCA Cycle	252	110-15-6	3149	117.019
	1109			fumarate	LC/MS polar	1643	C00122	HMDB00134	444972			0.86	1.51	1.75		0.2056	0.1204	0.5524	0.3821	0.2363	0.2275	0.0854	0.2297		0.8973	0.7709	1.3518		100	100	100		Energy	TCA Cycle	330	100-17-8	3084	115.004
	1110			malate	LC/MS neg	1303	C00149	HMDB00156	525			0.82	1.17	1.42		0.3439	0.1649	0.4639	0.3457	0.4573	0.3189	0.1506	0.3338		1.1247	0.924	1.315		100	100	100		Energy	TCA Cycle	409	6915-15-7	615.6	133.014
	1120			2-methylcitrate/homocitrate	LC/MS neg	52282						1.15	0.75	0.65		0.0222	0.0257	0.3292	0.2916	0.055	0.0912	0.0075	0.0453		1.0324	1.1823	0.7703		100	100	100		Energy	TCA Cycle	100008929		575	205.035
	1124		Oxidative Phosphorylation	phosphate	LC/MS pos early	42109	C00009	HMDB01429	1061			0.85	1.03	1.21		0.5989	0.2307	0.4546	0.3422	0.8358	0.442	0.3433	0.4845		1.0792	0.9146	1.1084		100	100	100		Energy	Oxidative Phosphorylation	461	7664-38-2	576	98.9842
	1127	Lipid	Fatty Acid Synthesis	malonate	LC/MS polar	15872	C00383	HMDB00691	867			0.55	0.59	1.06		0.1807	0.1114	0.0988	0.1411	0.1244	0.1549	0.8967	0.6973		1.3668	0.7567	0.8056		100	100	83		Lipid	Fatty Acid Synthesis	818	141-82-2;26522-22-85-0	3447	103.004
	1142		Medium Chain Fatty Acid	caproate (6:0)	LC/MS neg	32489	C01585	HMDB00535	8892			1.45	1.85	1.27		0.883	0.2915	0.911	0.5091	0.7198	0.4032	0.6386	0.6231		0.9283	1.3502	1.7196		100	67	83		Lipid	Medium Chain Fatty Acid	926	142-62-1	2713.7	115.076
	1143			heptanoate (7:0)	LC/MS neg	1644	C17714	HMDB00666	8094			1.08	1.1	1.02		0.8898	0.293	0.8409	0.4852	0.7841	0.4232	0.636	0.6231		1.0049	1.0824	1.1072		83	67	100		Lipid	Medium Chain Fatty Acid	925	111-14-8	3670	129.092
	1144			caprylate (8:0)	LC/MS neg	32492	C06423	HMDB00482	379			0.71	1.19	1.67		0.0202	0.0242	0.0674	0.115	0.2503	0.2319	0.0064	0.0423		1.0734	0.7603	1.2725		100	100	100		Lipid	Medium Chain Fatty Acid	932	124-07-2	4362	143.108
	1146			caprate (10:0)	LC/MS neg	1642	C01571	HMDB00511	2969			2.3	1.78	0.78		0.4149	0.1862	0.2073	0.2206	0.3468	0.2711	0.7337	0.6505		0.7661	1.7611	1.3654		100	100	100		Lipid	Medium Chain Fatty Acid	888	112-37-8	5090.7	171.139
	1149			laurate (12:0)	LC/MS neg	1645	C02679	HMDB00638	3893			4.09	1.76	0.43		0.2147	0.1238	0.0864	0.1335	0.4772	0.3237	0.2861	0.4416		0.6719	2.7506	1.1851		100	100	100		Lipid	Medium Chain Fatty Acid	181	143-07-7	5300	199.17
	1152		Long Chain Fatty Acid	myristate (14:0)	LC/MS neg	1365	C06424	HMDB00806	11005			2.29	1.17	0.51		0.3546	0.169	0.1894	0.2101	0.8542	0.4452	0.2534	0.4251		0.8534	1.958	0.9974		100	100	100		Lipid	Long Chain Fatty Acid	519	544-63-8	5440	227.202
	1153			myristoleate (14:1n5)	LC/MS neg	32418	C08322	HMDB02000	5281119			2.87	1.07	0.37		0.1629	0.1038	0.0935	0.1382	0.9415	0.464	0.1067	0.2697		0.9904	2.8388	1.0635		100	100	100		Lipid	Long Chain Fatty Acid	100001198	544-64-9	5346.9	225.186
	1156			pentadecanoate (15:0)	LC/MS neg	1361	C16537	HMDB00826	13849			0.78	0.67	0.86		0.1145	0.0815	0.218	0.2293	0.0412	0.0741	0.3585	0.4885		1.2171	0.9438	0.8095		100	100	100		Lipid	Long Chain Fatty Acid	980	1002-84-2;10002-84-2	5521	241.217
	1157			palmitate (16:0)	LC/MS neg	1336	C00249	HMDB00220	985			1.04	0.84	0.81		0.6255	0.2357	0.9828	0.5305	0.4135	0.3018	0.4018	0.517		1.1751	1.2224	0.9866		100	100	100		Lipid	Long Chain Fatty Acid	424	57-10-3	5618	255.233
	1158			palmitoleate (16:1n7)	LC/MS neg	33447	C08362	HMDB03229	445638			1.38	0.89	0.65		0.8236	0.2789	0.6859	0.4298	0.8419	0.4432	0.5476	0.6016		1.0763	1.4897	0.9627		100	100	100		Lipid	Long Chain Fatty Acid	452	373-49-9	5475	253.217
	1160			margarate (17:0)	LC/MS neg	1121		HMDB02259	10465			0.91	0.72	0.79		0.2354	0.1325	0.6859	0.4298	0.1076	0.141	0.2136	0.4011		1.2283	1.1203	0.8815		100	100	100		Lipid	Long Chain Fatty Acid	891	506-12-7	5731	269.249
	1161			10-heptadecenoate (17:1n7)	LC/MS neg	33971		HMDB60038	5312435			1.08	0.76	0.71		0.6861	0.2511	0.913	0.5095	0.4949	0.3262	0.4302	0.5419		1.204	1.3043	0.9209		100	100	100		Lipid	Long Chain Fatty Acid	100001278	29743-97-3	5555	267.233
	1163			stearate (18:0)	LC/MS neg	1358	C01530	HMDB00827	5281			0.97	0.93	0.96		0.8397	0.2815	0.8381	0.4851	0.5663	0.3527	0.7103	0.6437		1.1135	1.0775	1.0355		100	100	100		Lipid	Long Chain Fatty Acid	439	57-11-4	5872	283.264
	1165			oleate/vaccenate (18:1)	LC/MS neg	52285						1.03	0.81	0.79		0.7301	0.2582	0.9329	0.5169	0.4748	0.3237	0.5272	0.5919		1.2822	1.3247	1.0421		100	100	100		Lipid	Long Chain Fatty Acid	100008930		5655	281.249
	1172			nonadecanoate (19:0)	LC/MS neg	1356	C16535	HMDB00772	12591			1.03	0.98	0.95		0.9024	0.2957	0.6965	0.4331	0.9938	0.478	0.7022	0.6429		1.0841	1.113	1.0613		100	100	100		Lipid	Long Chain Fatty Acid	892	646-30-0	6068	297.28
	1173			10-nonadecenoate (19:1n9)	LC/MS neg	33972		HMDB13622	5312513			0.97	0.81	0.83		0.8018	0.274	0.9683	0.5294	0.5847	0.3615	0.5581	0.6054		1.2383	1.2058	0.9994		100	100	100		Lipid	Long Chain Fatty Acid	100001277	73033-09-7	5780	295.264
	1175			trans-nonadecenoate (tr 19:1)*	LC/MS neg	57485						1.68	1.99	1.19		0.0787	0.0635	0.0514	0.0986	0.0489	0.084	0.9794	0.7179		0.7393	1.2428	1.4729		100	100	100		Lipid	Long Chain Fatty Acid	100015805		5824	295.264
	1176			arachidate (20:0)	LC/MS neg	1118	C06425	HMDB02212	10467			1.28	1.31	1.02		0.1952	0.1167	0.121	0.1568	0.1165	0.1495	0.9827	0.718		0.873	1.1176	1.1453		100	100	100		Lipid	Long Chain Fatty Acid	893	506-30-9	6240	311.296
	1179			eicosenoate (20:1)	LC/MS neg	33587	C16526	HMDB02231	5282768			0.86	0.84	0.98		0.9694	0.3109	0.9937	0.5305	0.835	0.442	0.8289	0.6863		1.234	1.0634	1.0393		100	100	100		Lipid	Long Chain Fatty Acid	100001335		5950	309.28
	1184			erucate (22:1n9)	LC/MS neg	1552	C08316	HMDB02068	5281116			0.97	1.25	1.28		0.7342	0.2586	0.7962	0.4731	0.4472	0.3142	0.6123	0.6215		1.0699	1.0418	1.3364		100	100	100		Lipid	Long Chain Fatty Acid	1087	112-86-7	6355.6	337.311
	1190		Polyunsaturated Fatty Acid (n3 and n6)	heneicosapentaenoate (21:5n3)	LC/MS neg	57658			11998573			1.33	0.83	0.63		0.4381	0.1914	0.3921	0.3175	0.6866	0.3937	0.2157	0.4036		1.1077	1.4745	0.9234		100	100	83		Lipid	Polyunsaturated Fatty Acid (n3 and n6)	100015797	24257-10-1	5514	315.233
	1191			hexadecadienoate (16:2n6)	LC/MS neg	57652		HMDB00477				1.8	1.16	0.64		0.2661	0.1417	0.1268	0.1626	0.7328	0.4079	0.2239	0.4102		0.841	1.5128	0.9734		100	100	100		Lipid	Polyunsaturated Fatty Acid (n3 and n6)	100009394	28290-73-5	5398	251.202
	1192			hexadecatrienoate (16:3n3)	LC/MS neg	57651			5312428			2.06	1.56	0.76		0.1278	0.0873	0.0466	0.0935	0.2355	0.2275	0.3655	0.4914		0.7692	1.5873	1.2034		100	100	100		Lipid	Polyunsaturated Fatty Acid (n3 and n6)	100009393	7561-64-0	5330	249.186
	1195			stearidonate (18:4n3)	LC/MS neg	33969	C16300	HMDB06547	5312508			1.36	1	0.74		0.4878	0.2047	0.3955	0.3188	0.7621	0.4164	0.2552	0.4251		0.9771	1.3304	0.9787		100	100	100		Lipid	Polyunsaturated Fatty Acid (n3 and n6)	100001229	111174-40-4	5395	275.202
	1196			eicosapentaenoate (EPA; 20:5n3)	LC/MS neg	18467	C06428	HMDB01999	446284			0.78	0.72	0.92		0.5753	0.2247	0.6626	0.4248	0.3031	0.2564	0.5438	0.6016		1.2185	0.955	0.8812		100	100	100		Lipid	Polyunsaturated Fatty Acid (n3 and n6)	2050	10-2005-9;10417-94-4	5450	301.217
	1197			docosapentaenoate (n3 DPA; 22:5n3)	LC/MS neg	32504	C16513	HMDB06528	6441454			1.12	0.93	0.83		0.7511	0.2623	0.5754	0.3936	0.8815	0.4494	0.4801	0.5626		1.2092	1.3559	1.122		100	100	100		Lipid	Polyunsaturated Fatty Acid (n3 and n6)	100001181	2234-74-4	5571	329.249
	1198			docosahexaenoate (DHA; 22:6n3)	LC/MS neg	44675	C06429	HMDB02183	445580			0.69	0.68	0.98		0.4468	0.1933	0.4211	0.325	0.2177	0.2133	0.6524	0.6231		1.4278	0.9892	0.9668		100	100	100		Lipid	Polyunsaturated Fatty Acid (n3 and n6)	100000665	6217-54-5	5525	327.233
	1202			nisinate (24:6n3)	LC/MS neg	57810		HMDB02007	11792612			0.83	0.54	0.65		0.2011	0.1187	0.4897	0.3557	0.0807	0.1188	0.2624	0.427		1.5688	1.3096	0.8513		100	100	100		Lipid	Polyunsaturated Fatty Acid (n3 and n6)	100015785	68378-49-4	5657	355.264
	1203			linoleate (18:2n6)	LC/MS neg	1105	C01595	HMDB00673	5280450			1.11	0.91	0.82		0.7298	0.2582	0.7446	0.4511	0.6476	0.3817	0.4371	0.5438		0.9552	1.0608	0.8663		100	100	100		Lipid	Polyunsaturated Fatty Acid (n3 and n6)	180	60-33-3	5535	279.233
	1205			linolenate [alpha or gamma; (18:3n3 or 6)]	LC/MS neg	34035	C06426	HMDB03073	5280934			1.39	1.04	0.75		0.6071	0.2319	0.4222	0.325	0.9212	0.4567	0.3692	0.4938		0.9254	1.2817	0.9582		100	100	100		Lipid	Polyunsaturated Fatty Acid (n3 and n6)	100001337		5450	277.217
	1207			dihomo-linolenate (20:3n3 or n6)	LC/MS neg	35718	C03242	HMDB02925	5280581			1.04	1.07	1.03		0.8979	0.2953	0.6488	0.4209	0.8402	0.4429	0.7987	0.6775		1.0856	1.1285	1.1655		100	100	100		Lipid	Polyunsaturated Fatty Acid (n3 and n6)	100001739	17046-59-2	5596	305.249
	1208			arachidonate (20:4n6)	LC/MS neg	1110	C00219	HMDB01043	444899			0.71	0.72	1.01		0.4804	0.2035	0.461	0.3443	0.2375	0.2275	0.6425	0.6231		1.3171	0.9412	0.9463		100	100	100		Lipid	Polyunsaturated Fatty Acid (n3 and n6)	229	506-32-1	5535	303.233
	1209			adrenate (22:4n6)	LC/MS neg	32980	C16527	HMDB02226	5497181			1.04	0.94	0.91		0.824	0.2789	0.6503	0.4209	0.895	0.4519	0.5595	0.6055		1.3488	1.397	1.2733		100	100	100		Lipid	Polyunsaturated Fatty Acid (n3 and n6)	100001193	2091-25-0	5678	331.264
	1210			docosapentaenoate (n6 DPA; 22:5n6)	LC/MS neg	37478	C16513	HMDB01976	6441454			0.7	0.59	0.84		0.2216	0.1275	0.2884	0.2635	0.0899	0.1273	0.4871	0.5643		1.4483	1.0148	0.8567		100	100	100		Lipid	Polyunsaturated Fatty Acid (n3 and n6)	100001580	25182-74-5	5624.5	329.249
	1211			docosadienoate (22:2n6)	LC/MS neg	32415	C16533	HMDB61714	5282807			0.69	0.52	0.75		0.0428	0.0415	0.1324	0.1675	0.0137	0.0336	0.2494	0.4251		1.5333	1.0619	0.7941		100	100	100		Lipid	Polyunsaturated Fatty Acid (n3 and n6)	100001182	7370-49-2	6034	335.296
	1212			dihomo-linoleate (20:2n6)	LC/MS neg	17805	C16525	HMDB05060	6439848			1.02	0.79	0.77		0.7155	0.2559	0.7246	0.4438	0.6478	0.3817	0.4222	0.5352		1.3793	1.4096	1.0834		100	100	100		Lipid	Polyunsaturated Fatty Acid (n3 and n6)	1231	2091-39-6	5730	307.264
	1214			mead acid (20:3n9)	LC/MS neg	35174		HMDB10378	5312531			0.46	0.76	1.64		0.0611	0.0525	0.0205	0.0531	0.15	0.1717	0.3004	0.4554		1.8075	0.8341	1.3673		100	100	100		Lipid	Polyunsaturated Fatty Acid (n3 and n6)	100001472	20590-32-3	5650	305.249
	1259		Fatty Acid Hydroxyl Fatty Acid	PAHSA (16:0/OH-18:0)	LC/MS pos late	52622						1.23	2.55	2.07		0.2402	0.1332	0.3504	0.2991	0.097	0.133	0.4326	0.5419		0.8345	1.0296	2.1304		67	83	100		Lipid	Fatty Acid Hydroxyl Fatty Acid	100009050		3411	556.53
	1260			LAHSA (18:2/OH-18:0)*	LC/MS pos late	57390						0.93	1.39	1.5		0.8026	0.274	0.7938	0.4731	0.517	0.3355	0.6965	0.6423		1.1912	1.1044	1.6514		100	100	100		Lipid	Fatty Acid Hydroxyl Fatty Acid	100015655		2936	580.53
	1261			OAHSA (18:1/OH-18:0)	LC/MS pos late	57389						1.05	1.82	1.73		0.5038	0.2079	0.686	0.4298	0.2562	0.2335	0.4543	0.5539		0.9201	0.9678	1.6774		100	83	100		Lipid	Fatty Acid Hydroxyl Fatty Acid	100015654		3384	582.546
	1266		Fatty Acid, Branched	13-methylmyristate (i15:0)	LC/MS neg	38293			151014			0.4	0.74	1.86		0.0003	0.0012	0.0001	0.0013	0.1385	0.1628	0.0024	0.022		1.4559	0.5783	1.0734		100	100	100		Lipid	Fatty Acid, Branched	100002344	2485-71-4	5499	241.217
	1269			15-methylpalmitate (i17:0)	LC/MS neg	38768			17903417			0.59	0.59	0.99		0.1098	0.0796	0.0756	0.1229	0.0624	0.0987	0.9184	0.7047		1.6815	0.9974	0.9861		100	100	100		Lipid	Fatty Acid, Branched	100002945		5695	269.249
	1272			17-methylstearate (i19:0)	LC/MS neg	38296		HMDB37397	3083779			0.93	0.96	1.03		0.9845	0.315	0.8733	0.4993	0.9838	0.4774	0.8893	0.6973		1.1502	1.0695	1.099		100	100	100		Lipid	Fatty Acid, Branched	100002356	2724-59-6	5993	297.28
	1282		Fatty Acid, Dicarboxylate	glutarate (C5-DC)	LC/MS polar	396	C00489	HMDB00661	743			0.83	1.09	1.3		0.2784	0.1446	0.2593	0.2462	0.6637	0.3878	0.1269	0.3045		1.0082	0.8397	1.094		100	100	100		Lipid	Fatty Acid, Dicarboxylate	339	110-94-1	2900	131.035
	1286			2-hydroxyglutarate	LC/MS pos early	52294	C02630	HMDB00606	43			0.76	0.97	1.29		0.2818	0.145	0.1515	0.1814	0.8765	0.4487	0.1961	0.378		1.2103	0.9157	1.1784		100	100	100		Lipid	Fatty Acid, Dicarboxylate	100002070	40951-21-1	958	166.071
	1290			2-hydroxyadipate	LC/MS polar	31934	C02360	HMDB00321	193530			0.98	0.8	0.81		0.8405	0.2815	0.6083	0.4065	0.6224	0.3719	0.9838	0.718		1.3056	1.2804	1.0414		100	100	100		Lipid	Fatty Acid, Dicarboxylate	100001153	18294-85-4	3000	161.046
	1291			3-hydroxyadipate*	LC/MS polar	62069		HMDB00345	151913			0.76	1.61	2.13		0.8543	0.2838	0.7251	0.4438	0.586	0.3615	0.8455	0.6889		1.6669	1.2643	2.689		100	100	100		Lipid	Fatty Acid, Dicarboxylate	100004396		3131	161.046
	1294			maleate	LC/MS polar	20676	C01384	HMDB00176	444266			0.49	0.69	1.41		0.8198	0.2789	0.6787	0.4289	0.8451	0.4433	0.5438	0.6016		1.7925	0.8798	1.2415		100	100	100		Lipid	Fatty Acid, Dicarboxylate	100000707	110-16-7	2640	115.004
	1298			suberate (C8-DC)	LC/MS polar	15730	C08278	HMDB00893	10457			0.77	0.85	1.11		0.3077	0.1538	0.1349	0.1689	0.336	0.2671	0.5665	0.608		1.2649	0.9703	1.0731		100	100	100		Lipid	Fatty Acid, Dicarboxylate	100000016	505-48-6	2577.6	173.082
	1301			azelate (C9-DC)	LC/MS neg	18362	C08261	HMDB00784	2266			0.96	0.96	1.01		0.9075	0.2958	0.6678	0.4258	0.7892	0.4239	0.8706	0.6928		1.0757	1.0276	1.0358		100	100	100		Lipid	Fatty Acid, Dicarboxylate	2029	123-99-9	1276	187.098
	1303			sebacate (C10-DC)	LC/MS neg	32398	C08277	HMDB00792	5192			0.8	0.82	1.02		0.3413	0.1648	0.1905	0.2104	0.2289	0.2224	0.9084	0.7011		1.0999	0.8775	0.8977		100	100	100		Lipid	Fatty Acid, Dicarboxylate	100001211	111-20-6	1788	201.113
	1304			undecanedioate (C11-DC)	LC/MS neg	42395		HMDB00888	15816			0.89	1.02	1.15		0.4856	0.2047	0.4044	0.3191	0.7414	0.4106	0.251	0.4251		1.0205	0.9053	1.0453		100	100	100		Lipid	Fatty Acid, Dicarboxylate	100001617	1852-04-6	2440	215.129
	1307			tetradecanedioate (C14-DC)	LC/MS neg	35669		HMDB00872	13185			0.68	0.68	1.01		0.0194	0.0235	0.0146	0.0447	0.013	0.0327	0.9528	0.7125		1.2336	0.8381	0.8427		100	83	83		Lipid	Fatty Acid, Dicarboxylate	100001613	821-38-5	4000	257.176
	1308			hexadecanedioate (C16-DC)	LC/MS neg	35678	C19615	HMDB00672	10459			0.83	1.43	1.73		0.0462	0.0443	0.258	0.246	0.137	0.1628	0.015	0.0715		0.9825	0.8116	1.4063		100	100	100		Lipid	Fatty Acid, Dicarboxylate	100001614	505-54-4	4615	285.207
	1311			octadecanedioate (C18-DC)	LC/MS neg	36754		HMDB00782	70095			1.53	0.81	0.52		0.0524	0.0471	0.0633	0.1101	0.5917	0.3632	0.0221	0.0901		1.0406	1.5962	0.8377		100	100	100		Lipid	Fatty Acid, Dicarboxylate	100001615	871-70-5	5043	313.238
	1312			octadecenedioate (C18:1-DC)*	LC/MS neg	61861						0.51	1.94	3.77		0.0023	0.0048	0.0204	0.0531	0.1072	0.141	0.0006	0.0098		1.0489	0.5393	2.035		100	100	100		Lipid	Fatty Acid, Dicarboxylate	100019978		4875	311.223
	1313			octadecadienedioate (C18:2-DC)*	LC/MS neg	61860						1	2.37	2.37		0.0131	0.018	1	0.5305	0.0096	0.0264	0.0096	0.0518		0.3877	0.3877	0.9183		0	0	83		Lipid	Fatty Acid, Dicarboxylate	100019982		4676	309.207
	1314			eicosanodioate (C20-DC)	LC/MS neg	39831			75502			0.81	1.54	1.9		0.3832	0.1777	0.5822	0.3956	0.4044	0.2965	0.176	0.3553		1.1129	0.8987	1.7111		100	100	83		Lipid	Fatty Acid, Dicarboxylate	100002951	2424-92-2	5200.9	341.27
	1315			docosadioate (C22-DC)	LC/MS neg	39837	C19625		244872			0.63	1.07	1.71		0.5129	0.2098	0.4389	0.3356	0.7244	0.4051	0.2663	0.4282		1.4875	0.9306	1.5945		100	100	100		Lipid	Fatty Acid, Dicarboxylate	100002952	505-56-6	5291.8	369.301
	1357		Fatty Acid, Keto	1-dihomo-linoleoylglycerol (20:2)	LC/MS neg	35103						1.84	0.94	0.51		0.8532	0.2838	0.6648	0.4254	0.9327	0.4603	0.6053	0.621		1.3568	2.4991	1.2739		100	100	100		Lipid	Fatty Acid, Keto	100001483		6800	307.264
	1369		Fatty Acid Metabolism (also BCAA Metabolism)	propionylcarnitine (C3)	LC/MS pos early	32452	C03017	HMDB00824	107738			0.25	0.87	3.49		6.985e-07	1.3093e-05	5.1171e-07	3.8439e-05	0.4069	0.2976	1.9209e-06	0.0001		1.1144	0.2777	0.9705		100	17	100		Lipid	Fatty Acid Metabolism (also BCAA Metabolism)	100001162	17298-37-2	2590	218.139
	1372			methylmalonate (MMA)	LC/MS polar	1496	C02170	HMDB00202	487			0.44	1.19	2.7		0.0372	0.0379	0.0446	0.0925	0.6146	0.3693	0.0163	0.0741		1.0662	0.4694	1.2654		100	100	100		Lipid	Fatty Acid Metabolism (also BCAA Metabolism)	418	516-05-2	3078.4	117.019
	1380		Fatty Acid Metabolism(Acyl Glycine)	hexanoylglycine	LC/MS neg	35436		HMDB00701	99463			1.11	0.39	0.35		0.5743	0.2247	0.8265	0.4813	0.3237	0.2627	0.4377	0.5438		2.3646	2.6137	0.9177		100	100	100		Lipid	Fatty Acid Metabolism(Acyl Glycine)	100001527	24003-67-6	2900	172.098
	1385			N-palmitoylglycine	LC/MS neg	42092		HMDB13034	151008			0.54	0.57	1.06		0.2587	0.1399	0.2467	0.2407	0.1162	0.1495	0.6509	0.6231		1.8797	1.0063	1.0645		100	100	100		Lipid	Fatty Acid Metabolism(Acyl Glycine)	100003686	2441-41-0	5580	312.254
	1387			N-oleoylglycine	LC/MS neg	40467		HMDB13631	6436908			0.32	0.64	1.98		0.1169	0.0827	0.0416	0.0882	0.3093	0.2589	0.258	0.4251		1.8446	0.5953	1.1808		100	83	83		Lipid	Fatty Acid Metabolism(Acyl Glycine)	100003687	2601-90-3	5630	338.27
	1390			2-butenoylglycine	LC/MS neg	61785			6303498			1.11	0.62	0.56		0.7569	0.2639	0.8386	0.4851	0.6081	0.3679	0.4761	0.5626		1.2501	1.3828	0.775		67	67	67		Lipid	Fatty Acid Metabolism(Acyl Glycine)	100016110	71428-89-2	1380	142.051
	1393		Fatty Acid Metabolism(Acyl Carnitine)	acetylcarnitine (C2)	LC/MS pos early	32198	C02571	HMDB00201	1			0.41	0.97	2.38		5.9006e-05	0.0003	5.7096e-05	0.0008	0.9013	0.4527	7.2354e-05	0.0034		1.277	0.5226	1.2424		100	100	100		Lipid	Fatty Acid Metabolism(Acyl Carnitine)	100000802	5080-50-2	2282	204.123
	1395			3-hydroxybutyrylcarnitine (1)	LC/MS pos early	43264		HMDB13127	53481617			0.58	1.09	1.89		0.0047	0.0084	0.006	0.0258	0.6838	0.3934	0.0025	0.0229		1.2141	0.6991	1.3245		100	100	100		Lipid	Fatty Acid Metabolism(Acyl Carnitine)	100003926		2400	248.149
	1396			3-hydroxybutyrylcarnitine (2)	LC/MS pos early	52984		HMDB13127				0.52	0.87	1.68		0.003	0.0058	0.0012	0.0085	0.3743	0.2847	0.0075	0.0453		1.1809	0.6105	1.0247		100	100	100		Lipid	Fatty Acid Metabolism(Acyl Carnitine)	100009271		2340	248.149
	1405			laurylcarnitine (C12)	LC/MS pos late	34534		HMDB02250	10427569			0.14	1.72	12.57		2.4247e-05	0.0002	0.0002	0.0022	0.1039	0.1389	8.4097e-06	0.0005		1.2717	0.1744	2.1915		100	50	100		Lipid	Fatty Acid Metabolism(Acyl Carnitine)	100001392	25518-54-1	1235	344.28
	1406			myristoylcarnitine (C14)	LC/MS pos late	33952		HMDB05066	6426854			0.43	0.97	2.26		0.0171	0.0212	0.0095	0.0351	0.7964	0.4258	0.0162	0.0741		1.3067	0.5634	1.2708		100	100	100		Lipid	Fatty Acid Metabolism(Acyl Carnitine)	100001270	18822-89-4	1350	372.311
	1408			palmitoylcarnitine (C16)	LC/MS pos late	44681	C02990	HMDB00222	461			0.8	0.87	1.08		0.499	0.207	0.2685	0.2503	0.3851	0.289	0.8027	0.6775		1.0279	0.8221	0.8909		100	100	100		Lipid	Fatty Acid Metabolism(Acyl Carnitine)	100000776	6865-14-1	1425	400.342
	1409			palmitoleoylcarnitine (C16:1)*	LC/MS pos late	53223			71464547			0.26	0.91	3.43		0.0004	0.0013	0.0002	0.0023	0.5976	0.3635	0.0007	0.0098		1.4023	0.3716	1.273		100	100	100		Lipid	Fatty Acid Metabolism(Acyl Carnitine)	100009406		1357	398.326
	1410			stearoylcarnitine (C18)	LC/MS pos late	34409		HMDB00848	6426855			0.78	0.9	1.15		0.7238	0.2579	0.6981	0.4334	0.4292	0.3072	0.6825	0.6361		1.1125	0.8717	1.0055		100	100	100		Lipid	Fatty Acid Metabolism(Acyl Carnitine)	100001391	18822-91-8	1485	428.373
	1411			linoleoylcarnitine (C18:2)*	LC/MS pos late	46223		HMDB06469	6450015			0.36	0.73	2		0.0047	0.0084	0.0014	0.0096	0.1648	0.1808	0.0269	0.1039		1.4839	0.5398	1.0782		100	100	100		Lipid	Fatty Acid Metabolism(Acyl Carnitine)	100003151	36816-10-1	1430	424.342
	1412			linolenoylcarnitine (C18:3)*	LC/MS pos late	57511						0.32	1.33	4.22		0.0057	0.0095	0.0111	0.0382	0.4595	0.3189	0.0023	0.0218		0.896	0.2835	1.195		83	0	100		Lipid	Fatty Acid Metabolism(Acyl Carnitine)	100015831		1310	422.326
	1414			oleoylcarnitine (C18:1)	LC/MS pos late	35160		HMDB05065	6441392			0.57	0.83	1.46		0.0451	0.0434	0.015	0.0447	0.3106	0.2589	0.1107	0.2754		1.2057	0.6879	1.0029		100	100	100		Lipid	Fatty Acid Metabolism(Acyl Carnitine)	100001501	38677-66-6	1423	426.358
	1416			myristoleoylcarnitine (C14:1)*	LC/MS pos late	48182			90659872			0.47	1.35	2.89		0.0217	0.0253	0.0549	0.1007	0.3237	0.2627	0.0073	0.0453		1.014	0.4755	1.3727		83	0	100		Lipid	Fatty Acid Metabolism(Acyl Carnitine)	100006051	889848-55-9	1316	370.295
	1424			octadecanedioylcarnitine (C18-DC)*	LC/MS pos late	61867						1	7.79	7.79		0.0226	0.026	1	0.5305	0.0158	0.0369	0.0158	0.0736		0.0826	0.0826	0.6435		0	0	67		Lipid	Fatty Acid Metabolism(Acyl Carnitine)	100005998	123233-50-1	1227	458.348
	1425			octadecenedioylcarnitine (C18:1-DC)*	LC/MS pos late	61865						0.58	12.75	22.09		0.0018	0.0041	0.4198	0.325	0.0042	0.0146	0.0008	0.0106		0.6267	0.3616	7.9881		83	0	100		Lipid	Fatty Acid Metabolism(Acyl Carnitine)	100005996	251981-06-3	1180	456.332
	1426			arachidoylcarnitine (C20)*	LC/MS pos late	57513		HMDB06460				1.31	1.38	1.06		0.5289	0.214	0.348	0.2977	0.3212	0.262	0.9553	0.7125		0.8743	1.1429	1.2096		100	100	100		Lipid	Fatty Acid Metabolism(Acyl Carnitine)	100015833		1512	456.405
	1427			arachidonoylcarnitine (C20:4)	LC/MS pos late	57518						0.35	1.08	3.07		0.0005	0.0014	0.0005	0.0046	0.8741	0.4487	0.0004	0.0088		1.3093	0.4597	1.4115		100	83	100		Lipid	Fatty Acid Metabolism(Acyl Carnitine)	100015837		1353	448.342
	1428			adrenoylcarnitine (C22:4)*	LC/MS pos late	57528						2.33	1.79	0.77		0.0022	0.0046	0.0006	0.0053	0.0124	0.0314	0.1691	0.3498		0.6625	1.5429	1.1887		100	100	100		Lipid	Fatty Acid Metabolism(Acyl Carnitine)	100015850		1415	476.373
	1429			behenoylcarnitine (C22)*	LC/MS pos late	57514						1.14	1.14	1		0.652	0.2416	0.3677	0.3062	0.5707	0.3548	0.7319	0.6505		0.9655	1.1007	1.0975		100	100	100		Lipid	Fatty Acid Metabolism(Acyl Carnitine)	100015832		1561	484.436
	1430			dihomo-linolenoylcarnitine (20:3n3 or 6)*	LC/MS pos late	57521						0.62	1.43	2.31		0.019	0.0231	0.078	0.1247	0.2058	0.2089	0.0058	0.04		1.1322	0.7008	1.6202		100	67	100		Lipid	Fatty Acid Metabolism(Acyl Carnitine)	100015840		1392	450.358
	1431			dihomo-linoleoylcarnitine (C20:2)*	LC/MS pos late	57520						0.91	1.46	1.6		0.0743	0.0612	0.4429	0.3367	0.1188	0.1514	0.0274	0.1054		0.9006	0.8183	1.3131		100	100	100		Lipid	Fatty Acid Metabolism(Acyl Carnitine)	100015839		1436	452.373
	1432			eicosenoylcarnitine (C20:1)*	LC/MS pos late	57519						0.83	0.9	1.09		0.72	0.2571	0.5194	0.369	0.4644	0.3207	0.9287	0.707		1.0981	0.9071	0.9887		100	100	100		Lipid	Fatty Acid Metabolism(Acyl Carnitine)	100015838		1484	454.389
	1437			docosahexaenoylcarnitine (C22:6)*	LC/MS pos late	57523						0.33	2.02	6.13		3.1139e-07	8.3002e-06	2.7693e-05	0.0006	0.0019	0.0075	7.4864e-08	9.562e-06		0.8542	0.2811	1.7227		100	33	100		Lipid	Fatty Acid Metabolism(Acyl Carnitine)	100015845		1349	472.342
	1439			lignoceroylcarnitine (C24)*	LC/MS pos late	57515						1.2	0.94	0.79		0.2066	0.1204	0.2428	0.2401	0.5405	0.3442	0.0853	0.2297		1.0097	1.208	0.9501		100	100	100		Lipid	Fatty Acid Metabolism(Acyl Carnitine)	100015834		1603	512.467
	1440			margaroylcarnitine (C17)*	LC/MS pos late	57512		HMDB06210				0.77	1.22	1.58		0.0609	0.0525	0.1119	0.1512	0.3964	0.293	0.0217	0.0901		0.9981	0.771	1.2215		100	100	100		Lipid	Fatty Acid Metabolism(Acyl Carnitine)	100004054	106182-29-0	1424	414.358
	1441			nervonoylcarnitine (C24:1)*	LC/MS pos late	57531						0.96	1.24	1.29		0.474	0.2027	0.849	0.4891	0.3449	0.2711	0.2607	0.4268		0.9861	0.9494	1.2207		67	100	100		Lipid	Fatty Acid Metabolism(Acyl Carnitine)	100015846		1602	510.452
	1449		Carnitine Metabolism	deoxycarnitine	LC/MS pos early	36747	C01181	HMDB01161	134			1.19	0.87	0.73		0.3271	0.161	0.4569	0.3424	0.4426	0.3123	0.1414	0.3211		1.3289	1.5798	1.1557		100	100	100		Lipid	Carnitine Metabolism	100001662	6249-56-5	2052	146.118
	1450			carnitine	LC/MS pos early	15500	C00318	HMDB00062	10917			0.91	1.63	1.79		0.1062	0.0778	0.5824	0.3956	0.1222	0.1544	0.0439	0.1452		1.1309	1.0309	1.8471		100	100	100		Lipid	Carnitine Metabolism	100000007	461-05-2	1978	162.112
	1455		Ketone Bodies	3-hydroxybutyrate (BHBA)	LC/MS polar	542	C01089	HMDB00357	441			0.49	0.84	1.72		0.0138	0.0183	0.0044	0.0213	0.2546	0.2335	0.0466	0.148		1.3363	0.6513	1.1213		100	100	100		Lipid	Ketone Bodies	254	625-72-9	1444	103.04
	1458		Fatty Acid Metabolism (Acyl Choline)	palmitoylcholine	LC/MS pos late	52944			151731			0.62	0.65	1.06		0.0336	0.0352	0.019	0.052	0.0279	0.0559	0.8477	0.6896		1.3405	0.8266	0.8751		100	100	67		Lipid	Fatty Acid Metabolism (Acyl Choline)	100009233		1482	342.337
	1473		Fatty Acid, Monohydroxy	2-hydroxydecanoate	LC/MS neg	42489			21488			0.63	0.81	1.29		0.1377	0.0925	0.0505	0.0978	0.3558	0.2743	0.2588	0.4251		1.3767	0.8646	1.1189		100	100	100		Lipid	Fatty Acid, Monohydroxy	100004089	5393-81-7	4840	187.134
	1474			2-hydroxylignocerate*	LC/MS polar	61699	C17873	HMDB39540	102430			1.32	1.2	0.91		0.2423	0.1338	0.1054	0.1451	0.249	0.2319	0.6081	0.621		0.8773	1.1607	1.0563		100	100	100		Lipid	Fatty Acid, Monohydroxy	100019894		710	383.353
	1475			2-hydroxymyristate	LC/MS neg	32413	C13790	HMDB02261	1563			1.92	1.19	0.62		0.1667	0.1053	0.0627	0.1101	0.3084	0.2589	0.354	0.4885		0.6325	1.2131	0.7557		100	100	100		Lipid	Fatty Acid, Monohydroxy	100001180	2507-55-3	5364	243.197
	1476			2-hydroxynervonate*	LC/MS neg	61698			5312783			1.51	1.28	0.85		0.2635	0.1411	0.1157	0.1543	0.2687	0.2405	0.6098	0.621		0.6724	1.0129	0.8579		100	100	100		Lipid	Fatty Acid, Monohydroxy	100015638		6345	381.337
	1478			2-hydroxypalmitate	LC/MS neg	35675		HMDB31057	92836			1.48	1.25	0.84		0.2942	0.15	0.1308	0.1665	0.2984	0.2544	0.6099	0.621		0.7188	1.062	0.896		100	100	100		Lipid	Fatty Acid, Monohydroxy	100001579	764-67-0	5511.2	271.228
	1480			2-hydroxystearate	LC/MS neg	17945	C03045		69417			1.43	1.22	0.85		0.4097	0.185	0.1969	0.2144	0.3787	0.2862	0.6638	0.6273		0.8185	1.1729	1.002		100	100	100		Lipid	Fatty Acid, Monohydroxy	1239	629-22-1	5695	299.259
	1481			2-hydroxybehenate	LC/MS neg	57663			193484			1.54	1.41	0.91		0.1299	0.0886	0.0594	0.1072	0.1198	0.152	0.7017	0.6429		0.7148	1.1041	1.0081		100	100	100		Lipid	Fatty Acid, Monohydroxy	100015637		6384	355.322
	1482			3-hydroxyarachidate*	LC/MS neg	61701			5282918			1.15	1.09	0.95		0.206	0.1204	0.1113	0.151	0.1428	0.1663	0.8864	0.6973		1.1334	1.3087	1.2377		100	100	100		Lipid	Fatty Acid, Monohydroxy	100019893		5950	327.29
	1483			3-hydroxybehenate*	LC/MS neg	61697			5282921			1.29	1.45	1.13		0.0726	0.0601	0.0878	0.1349	0.0299	0.0584	0.5754	0.609		0.844	1.0857	1.2224		100	100	100		Lipid	Fatty Acid, Monohydroxy	100019890		6290	355.322
	1487			3-hydroxyoctanoate	LC/MS neg	22001		HMDB01954	26613			0.63	0.83	1.32		0.1696	0.1068	0.0645	0.1112	0.2764	0.2435	0.4003	0.517		0.9417	0.5945	0.7829		100	50	67		Lipid	Fatty Acid, Monohydroxy	100000773	88930-08-9	3446	159.103
	1488			3-hydroxydecanoate	LC/MS neg	22053		HMDB02203	26612			1.02	1.1	1.08		0.8677	0.2879	0.9562	0.5258	0.6711	0.3901	0.632	0.623		0.9871	1.0066	1.0895		100	100	100		Lipid	Fatty Acid, Monohydroxy	100000997	5561-87-5	4634.7	187.134
	1489			3-hydroxyoleate*	LC/MS neg	61843						0.68	0.74	1.09		0.2709	0.1427	0.1415	0.1737	0.196	0.2032	0.8453	0.6889		1.4057	0.9542	1.0371		100	100	100		Lipid	Fatty Acid, Monohydroxy	100019966		5508	297.244
	1490			3-hydroxysebacate	LC/MS neg	31943		HMDB00350	3017884			0.7	1.45	2.09		0.006	0.0097	0.0712	0.12	0.0778	0.1161	0.0016	0.0179		1.0936	0.7603	1.5889		100	100	100		Lipid	Fatty Acid, Monohydroxy	100001145	73141-46-5	1282	217.108
	1491			3-hydroxylaurate	LC/MS neg	32457		HMDB00387	94216			1.44	1.14	0.8		0.7114	0.2553	0.4178	0.3249	0.7138	0.4005	0.6525	0.6231		0.9219	1.3246	1.0544		100	100	100		Lipid	Fatty Acid, Monohydroxy	100001112	53941-38-1	5175	215.165
	1493			3-hydroxymyristate	LC/MS neg	21158			16064			1.36	0.89	0.66		0.1633	0.1038	0.2376	0.2374	0.4488	0.3147	0.063	0.1819		0.9588	1.3041	0.8557		100	100	100		Lipid	Fatty Acid, Monohydroxy	100000882	3422-31-9	5335	243.197
	1503			16-hydroxypalmitate	LC/MS neg	39609	C18218	HMDB06294	10466			0.95	1.04	1.09		0.884	0.2915	0.7579	0.4554	0.8606	0.4461	0.6294	0.623		0.9624	0.9168	1.0017		100	100	100		Lipid	Fatty Acid, Monohydroxy	100002953	506-13-8	5236.2	271.228
	1507			13-HODE + 9-HODE	LC/MS neg	37752			43013			0.9	1.22	1.35		0.5835	0.2268	0.6804	0.4289	0.5382	0.3434	0.3104	0.4583		0.9558	0.8644	1.1634		100	100	100		Lipid	Fatty Acid, Monohydroxy	100002196		5275	295.228
	1519			10-hydroxystearate	LC/MS neg	47123		HMDB37396	9561835			1.08	1.76	1.62		0.1543	0.1006	0.4025	0.3189	0.0581	0.0936	0.2526	0.4251		1.0163	1.1011	1.7879		100	100	100		Lipid	Fatty Acid, Monohydroxy	100005852		5370	299.259
	1522			3-hydroxystearate	LC/MS neg	52938			5282907			0.84	0.77	0.91		0.7117	0.2553	0.7463	0.4511	0.4204	0.3041	0.6251	0.623		1.2566	1.0597	0.968		100	100	100		Lipid	Fatty Acid, Monohydroxy	100008933	45261-96-9	5674	299.259
	1526			2-hydroxylaurate	LC/MS neg	52916			97783			1.31	1.23	0.94		0.3564	0.1695	0.1641	0.1909	0.3502	0.2719	0.6253	0.623		0.8907	1.168	1.099		100	100	100		Lipid	Fatty Acid, Monohydroxy	100008934	2984-55-6	5211	215.165
	1529			2-hydroxyarachidate*	LC/MS neg	61700			5225199			2.01	1.57	0.78		0.1103	0.0796	0.0457	0.0929	0.1259	0.1562	0.5848	0.6145		0.5995	1.207	0.9388		100	100	100		Lipid	Fatty Acid, Monohydroxy	100019892		5990	327.29
	1531		Fatty Acid, Dihydroxy	12,13-DiHOME	LC/MS neg	38395	C14829	HMDB04705	10236635			0.93	1.12	1.21		0.9066	0.2958	0.7239	0.4438	0.9643	0.4711	0.6908	0.64		1.1149	1.034	1.2481		100	100	100		Lipid	Fatty Acid, Dihydroxy	62	263399-35-5	5137	313.238
	1532			9,10-DiHOME	LC/MS neg	38399	C14828	HMDB04704	9966640			1.08	0.82	0.76		0.3652	0.1718	0.8091	0.4767	0.2759	0.2435	0.1888	0.3683		1.0516	1.14	0.8656		100	100	100		Lipid	Fatty Acid, Dihydroxy	179	263399-34-4	5180	313.238
	1605		Eicosanoid	5-HETE	LC/MS neg	37372	C04805	HMDB11134	5280733			0.81	0.66	0.81		0.419	0.1867	0.3813	0.3107	0.2033	0.2076	0.6745	0.6338		1.2495	1.0141	0.8248		100	100	83		Lipid	Eicosanoid	100002137	73307-52-5	5382	319.228
	1624		Endocannabinoid	oleoyl ethanolamide	LC/MS neg	38102		HMDB02088	5283454			1.9	1.26	0.66		0.1414	0.0944	0.0522	0.0988	0.3736	0.2847	0.2521	0.4251		0.8022	1.5224	1.0091		100	100	100		Lipid	Endocannabinoid	1137	11-58-0;111-58-0	6450	324.291
	1627			palmitoyl ethanolamide	LC/MS neg	38165	C16512	HMDB02100	4671			1.48	1.12	0.76		0.1881	0.1147	0.0723	0.1207	0.3817	0.2878	0.3185	0.4657		0.9308	1.3797	1.0429		100	100	100		Lipid	Endocannabinoid	1489	544-31-0	6300	298.275
	1628			stearoyl ethanolamide	LC/MS pos late	38625		HMDB13078	27902			2.17	1.47	0.68		0.0031	0.0059	0.0008	0.0065	0.0573	0.0936	0.0518	0.1576		0.6938	1.5088	1.0185		100	100	100		Lipid	Endocannabinoid	100002254	111-57-9	1787	328.321
	1634			N-myristoyltaurine*	LC/MS neg	61825			3810823			0.7	1.11	1.59		0.3546	0.169	0.7966	0.4731	0.2721	0.2429	0.1811	0.3601		1.3748	0.9611	1.5291		100	100	100		Lipid	Endocannabinoid	100005829		5405	334.206
	1635			N-arachidonoyltaurine	LC/MS neg	54748						0.62	0.87	1.41		0.2382	0.1326	0.0967	0.1398	0.4586	0.3189	0.3278	0.4752		1.3579	0.8444	1.1874		100	100	100		Lipid	Endocannabinoid	100005817	119959-65-8	5481	410.237
	1636			N-oleoyltaurine	LC/MS neg	39732			6437033			0.38	0.65	1.72		0.0175	0.0215	0.0058	0.0255	0.3135	0.2589	0.0466	0.148		1.5611	0.5932	1.0174		100	100	100		Lipid	Endocannabinoid	100003119	52514-04-2	5610	388.253
	1637			N-stearoyltaurine	LC/MS neg	39730			168274			0.51	0.66	1.28		0.0908	0.0711	0.0328	0.0747	0.1578	0.1765	0.4011	0.517		1.6775	0.8631	1.1058		100	100	100		Lipid	Endocannabinoid	100003240	63155-80-6	5782	390.268
	1638			N-palmitoyltaurine	LC/MS neg	39835						0.48	0.66	1.37		0.5109	0.2093	0.2599	0.2462	0.6761	0.3916	0.4679	0.5624		2.2428	1.0866	1.4886		100	100	100		Lipid	Endocannabinoid	100003239	83982-06-3	5560	362.237
	1640			N-linoleoyltaurine*	LC/MS neg	61826						0.97	1.37	1.42		0.4266	0.1893	0.9724	0.5305	0.2562	0.2335	0.27	0.4301		0.9731	0.9425	1.3369		100	100	100		Lipid	Endocannabinoid	100005814		5505	386.237
	1642			linoleoyl ethanolamide	LC/MS neg	52608		HMDB12252	5283446			1.18	1.33	1.12		0.8234	0.2789	0.5431	0.3795	0.7082	0.4	0.8129	0.6775		0.8625	1.0207	1.1442		100	100	100		Lipid	Endocannabinoid	100006726	68171-52-8	6150	322.275
	1643			arachidoyl ethanolamide (20:0)*	LC/MS pos late	57532			3787294			1.43	1.41	0.98		0.1315	0.0891	0.0752	0.1229	0.0882	0.1265	0.9314	0.707		0.8213	1.1752	1.1554		100	100	100		Lipid	Endocannabinoid	100015853		1941	356.352
	1644			behenoyl ethanolamide (22:0)*	LC/MS pos late	57534			3023585			1.36	1.26	0.92		0.2105	0.1224	0.0897	0.1358	0.2247	0.2196	0.5917	0.6169		0.8417	1.148	1.0568		100	100	100		Lipid	Endocannabinoid	100015854		2164	384.384
	1647			lignoceroyl ethanolamide (24:0)*	LC/MS pos late	57535						1.18	1.04	0.88		0.4424	0.192	0.2109	0.2232	0.593	0.3633	0.4586	0.5552		0.9833	1.1573	1.0238		100	100	100		Lipid	Endocannabinoid	100015855		2445	412.415
	1648			nervonoyl ethanolamide (24:1)*	LC/MS pos late	57536						1.64	1.36	0.83		0.0952	0.0731	0.034	0.0755	0.1784	0.1895	0.3716	0.4951		0.7484	1.2262	1.0178		67	100	100		Lipid	Endocannabinoid	100015857		2153	410.399
	1652			margaroyl ethanolamide*	LC/MS pos late	57542						1.53	1.02	0.66		0.1485	0.0974	0.0928	0.1377	0.9855	0.4774	0.0898	0.2352		0.7898	1.2121	0.8044		83	100	83		Lipid	Endocannabinoid	100015863		1714	314.305
	1657		Inositol Metabolism	myo-inositol	LC/MS polar	1124	C00137	HMDB00211	892			0.62	0.63	1.03		0.003	0.0058	0.0028	0.0166	0.0022	0.0084	0.9007	0.6983		1.4933	0.9237	0.9474		100	100	100		Lipid	Inositol Metabolism	363	87-89-8	3506.3	225.062
	1660			scyllo-inositol	LC/MS polar	32379	C06153	HMDB06088	892			0.64	0.78	1.23		0.2556	0.1386	0.1054	0.1451	0.3362	0.2671	0.477	0.5626		1.5304	0.9744	1.194		100	100	100		Lipid	Inositol Metabolism	100001215	488-59-5	3468	225.062
	1666			inositol 1-phosphate (I1P)	LC/MS polar	43849	C01177	HMDB00213	440194			1.3	0.86	0.67		0.6114	0.2319	0.4021	0.3189	0.9829	0.4774	0.3906	0.5117		0.9657	1.2517	0.8333		100	100	100		Lipid	Inositol Metabolism	370	573-35-3;106032-59-1	4785	259.022
	1686		Phospholipid Metabolism	choline	LC/MS pos early	15506	C00114	HMDB00097	305			0.85	0.7	0.83		0.0523	0.0471	0.2289	0.2337	0.0169	0.0388	0.1725	0.3527		1.2885	1.0915	0.908		100	100	100		Lipid	Phospholipid Metabolism	1256	67-48-1	1961	104.107
	1687			choline phosphate	LC/MS pos early	34396	C00588	HMDB01565	1014			0.68	1.18	1.73		0.6014	0.2309	0.7972	0.4731	0.4777	0.3237	0.3379	0.4805		1.102	0.7493	1.2985		100	100	100		Lipid	Phospholipid Metabolism	267	72556-74-2	700	184.073
	1690			glycerophosphorylcholine (GPC)	LC/MS pos early	15990	C00670	HMDB00086	71920			0.82	1.17	1.42		0.7413	0.2605	0.713	0.4398	0.6901	0.3937	0.4468	0.5487		1.0239	0.8418	1.197		100	100	100		Lipid	Phospholipid Metabolism	100000269	28319-77-9	672	258.11
	1694			glycerophosphoethanolamine	LC/MS pos early	37455	C01233	HMDB00114	123874			0.94	0.95	1.01		0.9943	0.3168	0.933	0.5169	0.9234	0.457	0.9903	0.7198		0.9781	0.9206	0.93		100	100	100		Lipid	Phospholipid Metabolism	100001620	33049-08-0	659	216.063
	1695			glycerophosphoserine*	LC/MS pos early	57404			3081457			0.94	0.64	0.68		0.465	0.2007	0.8136	0.4767	0.2488	0.2319	0.3523	0.4885		1.2907	1.2142	0.8255		100	100	83		Lipid	Phospholipid Metabolism	100015666		577	260.053
	1696			glycerophosphoinositol*	LC/MS polar	47155			167572			0.58	0.81	1.4		0.478	0.2035	0.2332	0.2361	0.5961	0.3635	0.4943	0.5695		1.2928	0.7538	1.052		100	100	100		Lipid	Phospholipid Metabolism	100001621	16824-65-0	3850	333.059
	1697			trimethylamine N-oxide	LC/MS pos early	40406	C01104	HMDB00925	1145			0.82	1.55	1.89		0.6367	0.2391	0.7305	0.4462	0.5556	0.3499	0.3553	0.4885		0.9055	0.7431	1.4009		50	50	50		Lipid	Phospholipid Metabolism	100003397	1184-78-7	2100	76.0757
	1715		Phosphatidylcholine (PC)	1-myristoyl-2-palmitoyl-GPC (14:0/16:0)	LC/MS pos late	19258		HMDB07869	129657			1.02	1.01	0.99		0.9339	0.3029	0.804	0.4755	0.9151	0.456	0.7231	0.6487		0.9551	0.9757	0.9688		100	100	100		Lipid	Phosphatidylcholine (PC)	100000672	69525-80-0	2147	706.538
	1719			1-myristoyl-2-arachidonoyl-GPC (14:0/20:4)*	LC/MS pos late	53195		HMDB07883				0.85	0.84	0.98		0.8257	0.2789	0.897	0.5066	0.562	0.352	0.6512	0.6231		1.2289	1.0449	1.0276		100	100	100		Lipid	Phosphatidylcholine (PC)	100009139		1914	754.538
	1729			1,2-dipalmitoyl-GPC (16:0/16:0)	LC/MS pos late	19130		HMDB00564	452110			0.8	0.78	0.98		0.3062	0.1536	0.2442	0.2401	0.1513	0.1722	0.7684	0.6684		1.1686	0.9312	0.9148		100	100	100		Lipid	Phosphatidylcholine (PC)	100000657	63-89-8	2365	734.569
	1730			1-palmitoyl-2-palmitoleoyl-GPC (16:0/16:1)*	LC/MS pos late	52470		HMDB07969				0.94	1.03	1.09		0.9991	0.3174	0.9927	0.5305	0.9756	0.4759	0.9683	0.7162		1.0314	0.9731	1.0632		100	100	100		Lipid	Phosphatidylcholine (PC)	100008984		2160	732.554
	1731			1-palmitoyl-2-stearoyl-GPC (16:0/18:0)	LC/MS pos late	52616		HMDB07970				0.43	0.35	0.83		0.0011	0.0028	0.0037	0.0194	0.0004	0.0023	0.2973	0.4548		2.3746	1.016	0.8427		100	100	100		Lipid	Phosphatidylcholine (PC)	100008921	59403-51-9	2653	762.601
	1733			1-palmitoyl-2-oleoyl-GPC (16:0/18:1)	LC/MS pos late	52461		HMDB07972	6436017			0.76	0.77	1.02		0.5057	0.2082	0.3389	0.2939	0.299	0.2544	0.9311	0.707		1.2024	0.909	0.9275		100	100	100		Lipid	Phosphatidylcholine (PC)	1539	26853-31-6;26853-31-6	2358	760.585
	1736			1-palmitoyl-2-linoleoyl-GPC (16:0/18:2)	LC/MS pos late	42446		HMDB07973	5287971			0.81	0.85	1.06		0.5141	0.2099	0.3074	0.2776	0.3414	0.2699	0.9419	0.7125		1.1648	0.9384	0.9917		100	100	100		Lipid	Phosphatidylcholine (PC)	1537	40811-94-7	2160	758.569
	1738			1-palmitoyl-2-alpha-linolenoyl-GPC (16:0/18:3n3)*	LC/MS pos late	52684		HMDB07975				0.79	0.85	1.08		0.8325	0.2803	0.6302	0.4124	0.5853	0.3615	0.9481	0.7125		1.1656	0.9201	0.9942		100	100	100		Lipid	Phosphatidylcholine (PC)	100009076		2034	756.554
	1739			1-palmitoyl-2-gamma-linolenoyl-GPC (16:0/18:3n6)*	LC/MS pos late	54812		HMDB07974				0.6	0.74	1.24		0.5474	0.2183	0.3131	0.2807	0.3957	0.293	0.8677	0.6928		1.5348	0.9215	1.1381		100	100	100		Lipid	Phosphatidylcholine (PC)	100009154		2034	756.554
	1742			1-palmitoyl-2-dihomo-linolenoyl-GPC (16:0/20:3n3 or 6)*	LC/MS pos late	52454						0.64	0.69	1.07		0.2342	0.1324	0.1656	0.1919	0.1243	0.1549	0.8669	0.6928		1.3704	0.878	0.9391		100	100	100		Lipid	Phosphatidylcholine (PC)	100008985		2199	784.585
	1746			1-palmitoyl-2-arachidonoyl-GPC (16:0/20:4n6)	LC/MS pos late	52462		HMDB07982	10747814			0.69	0.71	1.02		0.2726	0.143	0.223	0.2327	0.132	0.1614	0.7519	0.6633		1.2496	0.8678	0.8867		100	100	100		Lipid	Phosphatidylcholine (PC)	100008914	35418-58-7	2091	782.569
	1752			1-palmitoyl-2-docosahexaenoyl-GPC (16:0/22:6)	LC/MS pos late	52610		HMDB07991	6441886			0.74	0.77	1.05		0.7116	0.2553	0.6151	0.4075	0.4216	0.3041	0.7587	0.6646		1.2997	0.96	1.0058		100	100	100		Lipid	Phosphatidylcholine (PC)	100008915	59403-54-2	2023	806.569
	1757			1-palmitoleoyl-2-linoleoyl-GPC (16:1/18:2)*	LC/MS pos late	52683		HMDB08006				0.78	1.06	1.36		0.904	0.2957	0.9791	0.5305	0.6927	0.3945	0.7119	0.6437		1.3384	1.0481	1.4248		100	100	100		Lipid	Phosphatidylcholine (PC)	100009075		2003	756.554
	1768			1-stearoyl-2-oleoyl-GPC (18:0/18:1)	LC/MS pos late	52438		HMDB08038				0.55	0.47	0.86		0.0502	0.0466	0.0946	0.1394	0.0178	0.0398	0.3947	0.5136		1.6861	0.9236	0.7949		100	100	100		Lipid	Phosphatidylcholine (PC)	100008904	56421-10-4	2644	788.616
	1771			1-stearoyl-2-linoleoyl-GPC (18:0/18:2)*	LC/MS pos late	52452		HMDB08039				0.74	0.77	1.04		0.3925	0.1802	0.2861	0.2625	0.2092	0.2104	0.8394	0.6889		1.2211	0.9002	0.9402		100	100	100		Lipid	Phosphatidylcholine (PC)	100008980		2380	786.601
	1779			1-stearoyl-2-arachidonoyl-GPC (18:0/20:4)	LC/MS pos late	42450		HMDB08048	16219824			0.64	0.72	1.13		0.4058	0.184	0.3075	0.2776	0.2121	0.211	0.8084	0.6775		1.4178	0.9077	1.0275		100	100	100		Lipid	Phosphatidylcholine (PC)	100001869	35418-59-8	2300	810.601
	1785			1-stearoyl-2-docosahexaenoyl-GPC (18:0/22:6)	LC/MS pos late	52611		HMDB08057				0.68	0.78	1.15		0.4877	0.2047	0.3334	0.2927	0.2815	0.2455	0.9079	0.7011		1.3664	0.9301	1.0701		100	100	100		Lipid	Phosphatidylcholine (PC)	100008916	59403-52-0	2197	834.601
	1792			1-oleoyl-2-linoleoyl-GPC (18:1/18:2)*	LC/MS pos late	52453						0.97	0.83	0.86		0.4192	0.1867	0.9946	0.5305	0.2593	0.2352	0.2567	0.4251		1.0665	1.0353	0.8885		100	100	100		Lipid	Phosphatidylcholine (PC)	100008981		2165	784.585
	1802			1-oleoyl-2-docosahexaenoyl-GPC (18:1/22:6)*	LC/MS pos late	52697		HMDB08123				0.62	0.57	0.92		0.2556	0.1386	0.3365	0.2927	0.1054	0.14	0.4764	0.5626		1.4955	0.9239	0.8537		100	100	100		Lipid	Phosphatidylcholine (PC)	100009130		2011	832.585
	1803			1,2-dilinoleoyl-GPC (18:2/18:2)	LC/MS pos late	52603		HMDB08138	5288075			0.79	0.79	1		0.6977	0.2536	0.7008	0.4343	0.4045	0.2965	0.6479	0.6231		1.3125	1.0361	1.0399		100	100	100		Lipid	Phosphatidylcholine (PC)	100008903	998-06-1	2006	782.569
	1804			1-linoleoyl-2-linolenoyl-GPC (18:2/18:3)*	LC/MS pos late	53176		HMDB08141				0.8	0.98	1.21		0.9503	0.3062	0.8344	0.4844	0.9214	0.4567	0.7584	0.6646		1.1706	0.9411	1.1425		83	100	83		Lipid	Phosphatidylcholine (PC)	100009343		1939	780.554
	1807			1-linoleoyl-2-arachidonoyl-GPC (18:2/20:4n6)*	LC/MS pos late	52710		HMDB08147				0.67	0.66	0.99		0.3961	0.181	0.4145	0.3243	0.1835	0.1932	0.587	0.6145		1.4854	0.9881	0.9759		100	100	100		Lipid	Phosphatidylcholine (PC)	100009131		1969	806.569
	1845		Phosphatidylethanolamine (PE)	1,2-dipalmitoyl-GPE (16:0/16:0)*	LC/MS pos late	57341		HMDB08923	445468			0.04	0.06	1.42		2.603e-12	2.9274e-10	2.117e-12	7.951e-10	1.0491e-11	1.7837e-09	0.0479	0.1498		3.0732	0.1329	0.1882		100	0	100		Lipid	Phosphatidylethanolamine (PE)	100009204		2498	692.522
	1849			1-palmitoyl-2-oleoyl-GPE (16:0/18:1)	LC/MS pos late	19263		HMDB05320	5283496			0.57	0.41	0.72		0.0067	0.0107	0.023	0.0572	0.0022	0.0084	0.2651	0.4282		1.7592	1.0069	0.725		100	83	100		Lipid	Phosphatidylethanolamine (PE)	1526	26662-94-2	2509	718.538
	1850			1-palmitoyl-2-linoleoyl-GPE (16:0/18:2)	LC/MS pos late	42449		HMDB05322	9546747			0.8	0.69	0.87		0.2275	0.1296	0.2579	0.246	0.0955	0.1321	0.5557	0.604		1.256	1.0041	0.8727		100	100	100		Lipid	Phosphatidylethanolamine (PE)	100001870		2275	716.522
	1853			1-palmitoyl-2-arachidonoyl-GPE (16:0/20:4)*	LC/MS pos late	52464		HMDB05323	9546800			0.72	0.53	0.74		0.0783	0.0634	0.3447	0.2967	0.0272	0.0548	0.1621	0.3458		1.3691	0.9876	0.7317		100	100	100		Lipid	Phosphatidylethanolamine (PE)	100008990		2198	740.522
	1855			1-palmitoyl-2-docosahexaenoyl-GPE (16:0/22:6)*	LC/MS pos late	52465		HMDB05324	9546799			0.68	0.34	0.5		0.0011	0.0029	0.1016	0.143	0.0003	0.0018	0.0109	0.0561		1.5753	1.0668	0.5341		100	100	100		Lipid	Phosphatidylethanolamine (PE)	100008991		2119	764.522
	1862			1-stearoyl-2-oleoyl-GPE (18:0/18:1)	LC/MS pos late	42448		HMDB08993				0.59	0.35	0.59		0.0012	0.003	0.0332	0.0752	0.0003	0.0018	0.0355	0.1263		1.796	1.0547	0.626		100	100	100		Lipid	Phosphatidylethanolamine (PE)	100001856		2858	746.569
	1865			1-stearoyl-2-linoleoyl-GPE (18:0/18:2)*	LC/MS pos late	52446		HMDB08994	9546749			0.6	0.47	0.78		0.057	0.0503	0.1166	0.1543	0.0198	0.0428	0.3603	0.4885		1.6982	1.0132	0.7934		100	100	100		Lipid	Phosphatidylethanolamine (PE)	100008976		2522	744.554
	1870			1-stearoyl-2-arachidonoyl-GPE (18:0/20:4)	LC/MS pos late	52447		HMDB09003	5289133			0.58	0.47	0.81		0.0655	0.0556	0.1331	0.1678	0.0228	0.0481	0.3576	0.4885		1.6339	0.9417	0.76		100	100	100		Lipid	Phosphatidylethanolamine (PE)	100008977		2424	768.554
	1874			1-stearoyl-2-docosahexaenoyl-GPE (18:0/22:6)*	LC/MS pos late	52466		HMDB05334	9546798			0.58	0.35	0.6		0.0052	0.0091	0.0632	0.1101	0.0014	0.0063	0.0772	0.2168		1.5273	0.8913	0.5389		100	100	100		Lipid	Phosphatidylethanolamine (PE)	100008992		2317	792.554
	1882			1-oleoyl-2-docosahexaenoyl-GPE (18:1/22:6)*	LC/MS pos late	53209						0.78	0.35	0.44		0.004	0.0073	0.3367	0.2927	0.0015	0.0064	0.0111	0.0561		1.6046	1.2519	0.5552		100	100	67		Lipid	Phosphatidylethanolamine (PE)	100009220		2119	790.538
	1921		Phosphatidylserine (PS)	1-stearoyl-2-oleoyl-GPS (18:0/18:1)	LC/MS pos late	19265		HMDB10163	9547087			0.77	0.4	0.52		0.0052	0.0091	0.2436	0.2401	0.0017	0.0069	0.0197	0.0833		1.5961	1.2238	0.6339		100	100	100		Lipid	Phosphatidylserine (PS)	100000639		3000	790.559
	1952		Phosphatidylinositol (PI)	1-palmitoyl-2-arachidonoyl-GPI (16:0/20:4)*	LC/MS pos late	52467		HMDB09789				0.7	0.91	1.3		0.6639	0.2449	0.3736	0.3083	0.6737	0.3909	0.6328	0.623		1.3185	0.9205	1.1964		100	100	100		Lipid	Phosphatidylinositol (PI)	100008993		2567	876.56
	1956			1-stearoyl-2-linoleoyl-GPI (18:0/18:2)	LC/MS pos late	52468		HMDB09809				0.68	0.66	0.97		0.52	0.2117	0.3452	0.2967	0.312	0.2589	0.9439	0.7125		1.3218	0.8983	0.8734		100	100	100		Lipid	Phosphatidylinositol (PI)	100008994		3185	880.591
	1967			1-stearoyl-2-arachidonoyl-GPI (18:0/20:4)	LC/MS pos late	52449		HMDB09815				0.71	0.77	1.08		0.5597	0.2205	0.358	0.3015	0.355	0.2743	0.9951	0.7198		1.2535	0.8939	0.9625		100	100	100		Lipid	Phosphatidylinositol (PI)	100000616	383907-33-3	3000	904.591
	1990		Lysophospholipid	1-palmitoyl-GPA (16:0)	LC/MS neg	34428	C04036	HMDB00327	6419701			1.57	2.23	1.42		0.0165	0.0206	0.082	0.1288	0.0049	0.0163	0.1726	0.3527		0.6478	1.015	1.4422		100	100	100		Lipid	Lysophospholipid	100001445	17618-08-5	5600	409.236
	1992			1-stearoyl-GPA (18:0)	LC/MS neg	36810			89567			1.22	1.44	1.18		0.5523	0.2195	0.4279	0.3287	0.3049	0.2573	0.808	0.6775		0.8505	1.0399	1.2268		100	100	100		Lipid	Lysophospholipid	100001670	325465-92-7;799268-65-8	5829	437.267
	2003			1-palmitoyl-GPC (16:0)	LC/MS pos late	33955		HMDB10382	86554			0.73	1.25	1.7		0.3752	0.1753	0.4577	0.3424	0.5044	0.3304	0.1686	0.3498		1.0555	0.7757	1.3202		100	100	100		Lipid	Lysophospholipid	100001263	17364-16-8	1525	496.34
	2004			2-palmitoyl-GPC (16:0)*	LC/MS neg	35253		HMDB61702	15061532			0.54	1.23	2.26		0.3392	0.1641	0.3717	0.3078	0.5623	0.352	0.151	0.3338		1.4778	0.8004	1.8129		100	100	100		Lipid	Lysophospholipid	100001562		6215	570.341
	2005			1-palmitoleoyl-GPC (16:1)*	LC/MS pos late	33230		HMDB10383	24779461			0.51	1.69	3.33		0.2467	0.1352	0.7695	0.4617	0.1977	0.2037	0.1205	0.2946		1.4423	0.7311	2.4339		100	100	100		Lipid	Lysophospholipid	100001511		1450	494.324
	2011			1-stearoyl-GPC (18:0)	LC/MS pos late	33961		HMDB10384	497299			0.77	1.01	1.3		0.7032	0.2551	0.4303	0.3298	0.855	0.4452	0.5416	0.6016		1.2254	0.9484	1.2368		100	100	100		Lipid	Lysophospholipid	100001271	19420-57-6	1606	524.371
	2013			1-oleoyl-GPC (18:1)	LC/MS pos late	48258		HMDB02815	16081932			0.59	1.13	1.91		0.4828	0.2041	0.4794	0.3512	0.6212	0.3719	0.2376	0.421		1.4198	0.8363	1.6009		100	100	100		Lipid	Lysophospholipid	100001272	19420-56-5	1540	522.355
	2016			1-linoleoyl-GPC (18:2)	LC/MS pos late	34419	C04100	HMDB10386	11988421			0.61	1.14	1.86		0.6201	0.2344	0.5106	0.3667	0.7719	0.4194	0.3479	0.4881		1.381	0.8486	1.5746		100	100	100		Lipid	Lysophospholipid	100001395		1465	520.34
	2033			1-arachidonoyl-GPC (20:4n6)*	LC/MS pos late	33228	C05208	HMDB10395				0.53	0.7	1.32		0.6514	0.2416	0.3955	0.3188	0.4745	0.3237	0.8896	0.6973		2.2447	1.1827	1.561		100	100	83		Lipid	Lysophospholipid	100001551		1460	544.34
	2044			1-lignoceroyl-GPC (24:0)	LC/MS pos late	49617		HMDB10405				0.79	0.89	1.12		0.6438	0.2402	0.3784	0.3107	0.4926	0.3259	0.8409	0.6889		1.1239	0.8923	1.0014		100	100	100		Lipid	Lysophospholipid	100002873	325171-59-3	1907	608.465
	2051			1-palmitoyl-GPE (16:0)	LC/MS pos late	35631		HMDB11503	9547069			0.85	1.12	1.31		0.6367	0.2391	0.5703	0.3916	0.7113	0.4005	0.3535	0.4885		1.1308	0.9615	1.2625		100	100	100		Lipid	Lysophospholipid	100001567	53862-35-4	1544	454.293
	2058			1-stearoyl-GPE (18:0)	LC/MS pos late	42398		HMDB11130	9547068			0.79	0.86	1.1		0.5966	0.2306	0.3569	0.3015	0.4206	0.3041	0.9042	0.7		1.1978	0.9417	1.0347		100	100	100		Lipid	Lysophospholipid	100001461	69747-55-3	1626	482.324
	2059			2-stearoyl-GPE (18:0)*	LC/MS neg	41220		HMDB11129				0.65	0.87	1.35		0.4669	0.2007	0.2256	0.2337	0.4943	0.3262	0.5816	0.6127		1.405	0.908	1.2284		100	100	100		Lipid	Lysophospholipid	100003901		6350	480.31
	2060			1-oleoyl-GPE (18:1)	LC/MS pos late	35628		HMDB11506	9547071			0.89	0.97	1.09		0.9703	0.3109	0.8779	0.5011	0.9323	0.4603	0.8115	0.6775		1.0034	0.8902	0.9684		100	100	100		Lipid	Lysophospholipid	100001569	89576-29-4	1554	480.308
	2062			1-linoleoyl-GPE (18:2)*	LC/MS neg	32635		HMDB11507	52925130			0.81	1.06	1.32		0.9044	0.2957	0.7757	0.4647	0.8808	0.4494	0.6643	0.6273		1.1831	0.9538	1.2558		100	100	100		Lipid	Lysophospholipid	100001570		5900	476.278
	2073			1-arachidonoyl-GPE (20:4n6)*	LC/MS neg	35186		HMDB11517	42607465			0.59	0.74	1.24		0.4233	0.1882	0.258	0.246	0.2635	0.2383	0.989	0.7198		1.6649	0.9876	1.2277		100	100	100		Lipid	Lysophospholipid	100001571		5874	500.278
	2082			1-palmitoyl-GPS (16:0)*	LC/MS neg	46130			9547100			1.01	0.9	0.88		0.9892	0.3156	0.9846	0.5305	0.9086	0.4549	0.8933	0.6973		1.0215	1.0349	0.9152		100	100	100		Lipid	Lysophospholipid	100005805		5572	496.268
	2083			1-stearoyl-GPS (18:0)*	LC/MS neg	45966			9547101			0.77	0.82	1.07		0.4914	0.2051	0.3013	0.2733	0.3132	0.2589	0.9788	0.7179		1.212	0.9319	0.9931		100	100	100		Lipid	Lysophospholipid	100004327		5800	524.299
	2084			1-oleoyl-GPS (18:1)	LC/MS neg	19260		HMDB61694	9547099			0.75	0.78	1.05		0.9501	0.3062	0.7545	0.4541	0.9	0.4527	0.8513	0.6896		1.4267	1.0671	1.1187		100	100	100		Lipid	Lysophospholipid	100000630	326589-90-6	5607	522.284
	2089			1-palmitoyl-GPG (16:0)*	LC/MS neg	45970			3300276			0.84	1.33	1.58		0.467	0.2007	0.9186	0.5117	0.3145	0.2589	0.2703	0.4301		0.9793	0.8266	1.3073		100	100	100		Lipid	Lysophospholipid	100005717		5570	483.273
	2091			1-stearoyl-GPG (18:0)	LC/MS neg	34437						0.94	1.16	1.23		0.4014	0.1824	0.9804	0.5305	0.2417	0.229	0.2511	0.4251		0.9531	0.8966	1.1059		100	100	100		Lipid	Lysophospholipid	100001462		5816	511.304
	2093			1-oleoyl-GPG (18:1)*	LC/MS neg	45968						0.85	1.38	1.62		0.2471	0.1352	0.9634	0.5282	0.1441	0.1671	0.1558	0.3388		1.0531	0.899	1.4576		100	100	100		Lipid	Lysophospholipid	100005716		5610	509.288
	2095			1-linoleoyl-GPG (18:2)*	LC/MS neg	54885						0.72	0.88	1.22		0.841	0.2815	0.5636	0.3877	0.7465	0.412	0.7974	0.6775		1.2883	0.9299	1.132		100	100	100		Lipid	Lysophospholipid	100009227		5516	507.273
	2096			1-palmitoyl-GPI (16:0)	LC/MS neg	35305		HMDB61695				0.31	1.07	3.48		0.0878	0.0693	0.0793	0.1256	0.7361	0.4083	0.0418	0.1413		2.0851	0.6421	2.2327		100	100	100		Lipid	Lysophospholipid	100001655		5564	571.289
	2099			1-stearoyl-GPI (18:0)	LC/MS neg	19324		HMDB61696				0.63	1.03	1.64		0.3981	0.1812	0.2558	0.246	0.9531	0.4683	0.2336	0.4172		1.1009	0.6924	1.1327		100	100	100		Lipid	Lysophospholipid	100000656	796963-93-4	5794	599.32
	2101			1-oleoyl-GPI (18:1)*	LC/MS neg	36602						0.15	0.87	5.82		0.1072	0.0783	0.1149	0.1541	0.6211	0.3719	0.0457	0.1469		2.5553	0.3826	2.2249		83	67	100		Lipid	Lysophospholipid	100001777		5599	597.305
	2107			1-arachidonoyl-GPI (20:4)*	LC/MS neg	34214		HMDB61690				0.09	0.59	6.69		0.0515	0.0471	0.0193	0.0526	0.4628	0.3205	0.0816	0.2255		0.9016	0.0789	0.5279		67	17	50		Lipid	Lysophospholipid	100001654		5482	619.289
	2167		Glycolipid Metabolism	1-palmitoyl-2-linoleoyl-digalactosylglycerol (16:0/18:2)*	LC/MS pos late	54887						0.96	1.21	1.26		0.7689	0.2664	0.7067	0.4373	0.733	0.4079	0.476	0.5626		1.0239	0.9863	1.2427		100	100	100		Lipid	Glycolipid Metabolism	100010874		2498	934.646
	2168			1-palmitoyl-2-linoleoyl-galactosylglycerol (16:0/18:2)*	LC/MS pos late	54901						0.38	0.59	1.56		0.0004	0.0013	9.3746e-05	0.0012	0.0135	0.0334	0.0259	0.1016		1.5356	0.5845	0.9135		100	100	100		Lipid	Glycolipid Metabolism	100010893		2731	772.593
	2173			1,2-dilinoleoyl-digalactosylglycerol (18:2/18:2)*	LC/MS pos late	54897						0.56	1.77	3.17		0.0649	0.0553	0.1568	0.1852	0.3029	0.2564	0.0219	0.0901		0.7438	0.4147	1.3138		67	33	83		Lipid	Glycolipid Metabolism	100010873		2256	958.646
	2174			1,2-dilinoleoyl-galactosylglycerol (18:2/18:2)*	LC/MS pos late	54899			6535011			1.22	1.76	1.45		0.1892	0.1148	0.5386	0.3781	0.0775	0.116	0.2248	0.4102		0.9017	1.098	1.5914		83	67	83		Lipid	Glycolipid Metabolism	100010879		2415	796.593
	2188		Plasmalogen	1-(1-enyl-palmitoyl)-2-oleoyl-GPE (P-16:0/18:1)*	LC/MS pos late	52477		HMDB11342				1.23	0.82	0.66		0.6094	0.2319	0.4955	0.3586	0.7796	0.4221	0.341	0.4826		1.0937	1.3455	0.894		100	100	100		Lipid	Plasmalogen	100009005		2600	702.543
	2189			1-(1-enyl-palmitoyl)-2-linoleoyl-GPE (P-16:0/18:2)*	LC/MS pos late	52677		HMDB11343				1.68	0.94	0.56		0.4138	0.1862	0.2262	0.2337	0.8648	0.4473	0.2934	0.4501		0.9709	1.631	0.9165		100	100	100		Lipid	Plasmalogen	100009069		2351	700.528
	2190			1-(1-enyl-palmitoyl)-2-palmitoyl-GPC (P-16:0/16:0)*	LC/MS pos late	52716		HMDB11206	11146967			0.81	0.83	1.01		0.7643	0.2657	0.5328	0.3761	0.53	0.3407	0.9966	0.7198		1.1536	0.9396	0.9524		100	100	100		Lipid	Plasmalogen	100009162		2454	718.575
	2191			1-(1-enyl-palmitoyl)-2-palmitoleoyl-GPC (P-16:0/16:1)*	LC/MS pos late	52713		HMDB11207				1.47	1.3	0.88		0.583	0.2268	0.3721	0.3078	0.3762	0.2849	0.9936	0.7198		0.7704	1.1363	1.0049		100	100	100		Lipid	Plasmalogen	100009160		2218	716.559
	2192			1-(1-enyl-palmitoyl)-2-arachidonoyl-GPE (P-16:0/20:4)*	LC/MS pos late	52673		HMDB11352				1.15	0.81	0.7		0.5861	0.2273	0.6162	0.4075	0.5969	0.3635	0.3094	0.4583		1.1077	1.2742	0.8965		100	100	100		Lipid	Plasmalogen	100009002		2270	724.528
	2194			1-(1-enyl-palmitoyl)-2-oleoyl-GPC (P-16:0/18:1)*	LC/MS pos late	52478						1.31	1.06	0.81		0.7483	0.2618	0.4814	0.3517	0.5641	0.352	0.8965	0.6973		0.889	1.1647	0.9416		100	100	100		Lipid	Plasmalogen	100009007		2443	744.59
	2197			1-(1-enyl-stearoyl)-2-linoleoyl-GPE (P-18:0/18:2)*	LC/MS pos late	52748		HMDB11376				1.05	0.66	0.63		0.267	0.1417	0.7255	0.4438	0.227	0.2212	0.1266	0.3045		1.3444	1.4135	0.8883		100	100	100		Lipid	Plasmalogen	100009225		2633	728.559
	2200			1-(1-enyl-palmitoyl)-2-arachidonoyl-GPC (P-16:0/20:4)*	LC/MS pos late	52689		HMDB11220				1.47	1.24	0.84		0.4981	0.207	0.2663	0.2488	0.3892	0.2902	0.7925	0.6775		0.9246	1.3592	1.1454		100	100	100		Lipid	Plasmalogen	100009014		2154	766.575
	2201			1-(1-enyl-palmitoyl)-2-linoleoyl-GPC (P-16:0/18:2)*	LC/MS pos late	52682		HMDB11211				1.41	1.09	0.77		0.6876	0.2511	0.41	0.3228	0.5464	0.346	0.8209	0.6821		0.8268	1.1664	0.9		100	100	100		Lipid	Plasmalogen	100009009		2226	742.575
	2204			1-(1-enyl-stearoyl)-2-arachidonoyl-GPE (P-18:0/20:4)*	LC/MS pos late	52475		HMDB05779	9547058			0.82	0.55	0.67		0.1735	0.1087	0.6218	0.409	0.0747	0.1133	0.1783	0.3559		1.4303	1.1766	0.7901		100	100	100		Lipid	Plasmalogen	100008999		2511	752.559
	2218		Lysoplasmalogen	1-(1-enyl-palmitoyl)-GPC (P-16:0)*	LC/MS pos late	52474		HMDB10407	10917802			1.22	1.57	1.29		0.4344	0.1901	0.4827	0.352	0.2045	0.2082	0.5531	0.604		0.884	1.08	1.3902		100	100	100		Lipid	Lysoplasmalogen	100002875		1547	480.345
	2219			1-(1-enyl-palmitoyl)-GPE (P-16:0)*	LC/MS pos late	39270						1.17	1.36	1.16		0.5425	0.2179	0.5367	0.3778	0.2779	0.2435	0.6287	0.623		0.7622	0.8948	1.0377		100	100	100		Lipid	Lysoplasmalogen	100003000		1558	438.298
	2221			1-(1-enyl-oleoyl)-GPE (P-18:1)*	LC/MS pos late	44621						0.63	0.61	0.97		0.5337	0.2151	0.4212	0.325	0.2893	0.2497	0.7897	0.6769		1.6179	1.021	0.9943		100	100	100		Lipid	Lysoplasmalogen	100005372		1566	464.314
	2223			1-(1-enyl-stearoyl)-GPE (P-18:0)*	LC/MS pos late	39271						0.96	1.04	1.09		0.9173	0.2986	0.8167	0.4778	0.6836	0.3934	0.8599	0.6916		1.01	0.9693	1.0532		100	100	100		Lipid	Lysoplasmalogen	100003001		1649	466.329
	2226		Glycerolipid Metabolism	glycerol	LC/MS neg	15122	C00116	HMDB00131	753			1.95	0.79	0.41		0.2403	0.1332	0.3474	0.2977	0.4365	0.3111	0.0972	0.252		1.0737	2.0969	0.8535		100	100	100		Lipid	Glycerolipid Metabolism	1254	56-81-5	758	91.0401
	2227			glycerol 3-phosphate	LC/MS pos early	43847	C00093	HMDB00126	754			0.89	1.31	1.48		0.533	0.2151	0.658	0.4246	0.5031	0.3303	0.2731	0.4319		1.0013	0.8865	1.3089		100	100	100		Lipid	Glycerolipid Metabolism	100000258	29849-82-9	580	173.021
	2232			glycerophosphoglycerol	LC/MS pos early	48857	C03274		439964			1.35	1.14	0.84		0.3013	0.153	0.1339	0.1682	0.6034	0.3664	0.3086	0.4583		0.9347	1.2655	1.0645		100	100	100		Lipid	Glycerolipid Metabolism	100001619		520	247.058
	2233		Monoacylglycerol	1-myristoylglycerol (14:0)	LC/MS neg	35625	C01885	HMDB11561	79050			4.14	3.61	0.87		0.3659	0.1718	0.3638	0.3056	0.1688	0.1828	0.6179	0.6218		0.6435	2.6656	2.3241		100	100	100		Lipid	Monoacylglycerol	100001618	75685-84-6	6353.3	227.202
	2235			1-pentadecanoylglycerol (15:0)	LC/MS neg	47898			190750			0.85	1.1	1.28		0.4156	0.1862	0.2919	0.2661	0.8729	0.4487	0.2287	0.4144		1.3357	1.1413	1.4639		100	100	100		Lipid	Monoacylglycerol	100001431	104140-07-0	6200	241.217
	2236			1-palmitoylglycerol (16:0)	LC/MS neg	21127		HMDB31074	14900			0.99	1.43	1.45		0.3042	0.1531	0.5182	0.369	0.3639	0.2787	0.1309	0.311		1.1719	1.1545	1.6706		100	100	100		Lipid	Monoacylglycerol	100000827	542-44-9	6550	255.233
	2237			1-palmitoleoylglycerol (16:1)*	LC/MS neg	52431		HMDB11565				6.03	1.86	0.31		0.6474	0.2407	0.3922	0.3175	0.4711	0.3236	0.8892	0.6973		0.946	5.7025	1.759		100	100	100		Lipid	Monoacylglycerol	100008952		6094	253.217
	2238			1-margaroylglycerol (17:0)	LC/MS neg	34391			107036			0.88	1.03	1.17		0.7991	0.2736	0.5371	0.3778	0.9135	0.456	0.6098	0.621		1.136	0.9971	1.1673		100	100	100		Lipid	Monoacylglycerol	100001429	68002-72-2	6571	269.249
	2239			1-stearoylglycerol (18:0)	LC/MS pos late	52390	D01947	HMDB31075	24699			0.84	1.2	1.42		0.0551	0.0488	0.2602	0.2462	0.1585	0.1767	0.018	0.0788		1.0734	0.9045	1.2882		100	100	100		Lipid	Monoacylglycerol	100000932	123-94-4;31566-31-1	1830	376.342
	2240			1-oleoylglycerol (18:1)	LC/MS neg	21184		HMDB11567	5283468			6.15	1.61	0.26		0.7342	0.2586	0.4763	0.3501	0.535	0.3419	0.9251	0.707		0.961	5.9146	1.5495		100	100	100		Lipid	Monoacylglycerol	100000924	111-03-5	6650	281.249
	2241			1-linoleoylglycerol (18:2)	LC/MS neg	27447			5283469			7.33	1.84	0.25		0.433	0.19	0.2226	0.2327	0.3456	0.2711	0.7693	0.6684		0.8023	5.8841	1.4756		100	100	100		Lipid	Monoacylglycerol	100001040	2277-28-3	6477	279.233
	2242			1-linolenoylglycerol (18:3)	LC/MS neg	34393		HMDB11569	53480978			4.21	1.88	0.45		0.1988	0.118	0.0905	0.136	0.1806	0.1913	0.6915	0.64		0.6651	2.7978	1.2514		100	100	100		Lipid	Monoacylglycerol	100001435	124151-74-2	6214	277.217
	2244			1-eicosenoylglycerol (20:1)	LC/MS pos late	52404						1.21	1.57	1.3		0.7863	0.2709	0.8543	0.4914	0.5089	0.3328	0.6313	0.623		0.8618	1.0435	1.3525		100	100	100		Lipid	Monoacylglycerol	100001477	55355-34-5	1830	402.358
	2245			1-dihomo-linolenylglycerol (20:3)	LC/MS neg	48341						1.32	1.22	0.92		0.7694	0.2664	0.9598	0.5271	0.5214	0.3371	0.554	0.604		1.1904	1.5714	1.45		100	100	100		Lipid	Monoacylglycerol	100006121		6400	305.249
	2246			1-arachidonylglycerol (20:4)	LC/MS neg	34397	C13857	HMDB11549	5282281			0.68	1.03	1.51		0.4191	0.1867	0.2542	0.2454	0.9847	0.4774	0.2618	0.427		2.0207	1.3754	2.0752		100	100	100		Lipid	Monoacylglycerol	100001433	35474-99-8	6250	303.233
	2247			1-eicosapentaenoylglycerol (20:5)*	LC/MS neg	53220		HMDB11580				0.99	1.8	1.83		0.264	0.1411	0.9474	0.5227	0.1693	0.1828	0.1516	0.3338		0.5867	0.5785	1.0583		50	50	83		Lipid	Monoacylglycerol	100009403		5988	301.217
	2249			1-docosahexaenoylglycerol (22:6)	LC/MS pos late	52402		HMDB11587				2.49	1.06	0.43		0.9975	0.3173	0.9478	0.5227	0.9906	0.4778	0.9572	0.7129		1.2573	3.1368	1.3384		100	100	100		Lipid	Monoacylglycerol	100001481		1542	420.311
	2250			2-myristoylglycerol (14:0)	LC/MS neg	34383		HMDB11530	137938			2.69	2.94	1.09		0.5556	0.2195	0.5126	0.3669	0.29	0.2497	0.6761	0.6338		0.7957	2.1444	2.3378		100	100	100		Lipid	Monoacylglycerol	100001408	27214-38-6	6230	227.202
	2251			2-palmitoylglycerol (16:0)	LC/MS neg	33419		HMDB11533	123409			1	1.28	1.28		0.7444	0.2608	0.6283	0.4118	0.7903	0.4239	0.4561	0.5544		1.063	1.059	1.3603		100	100	100		Lipid	Monoacylglycerol	100001048	23470-00-0	6400	255.233
	2254			2-oleoylglycerol (18:1)	LC/MS neg	21232		HMDB11537	5319879			4.72	1.29	0.27		0.6685	0.2461	0.3849	0.3129	0.763	0.4164	0.5654	0.608		0.8983	4.2418	1.1553		100	100	100		Lipid	Monoacylglycerol	100000943	3443-84-3	6500	281.249
	2255			2-linoleoylglycerol (18:2)	LC/MS neg	32506		HMDB11538	5365676			3.97	1.47	0.37		0.5255	0.213	0.2654	0.2486	0.5315	0.341	0.6132	0.6215		0.8494	3.3744	1.2514		100	100	100		Lipid	Monoacylglycerol	100000987	3443-82-1	6250	279.233
	2256			2-arachidonoylglycerol (20:4)	LC/MS neg	19266	C13856	HMDB04666	5282280			0.65	0.94	1.46		0.3278	0.161	0.164	0.1909	0.7778	0.4218	0.2578	0.4251		1.4181	0.9149	1.332		100	100	100		Lipid	Monoacylglycerol	100000584	53847-30-6	6170	303.233
	2260		Diacylglycerol	diacylglycerol (12:0/18:1, 14:0/16:1, 16:0/14:1) [1]*	LC/MS pos late	55002						62.02	6.86	0.11		0.2146	0.1238	0.1378	0.1714	0.1235	0.1549	0.9494	0.7125		0.4533	28.1118	3.1099		67	100	100		Lipid	Diacylglycerol	100010958		2636	556.494
	2261			diacylglycerol (12:0/18:1, 14:0/16:1, 16:0/14:1) [2]*	LC/MS pos late	55001						28.5	4.45	0.16		0.237	0.1326	0.1052	0.1451	0.2302	0.223	0.6426	0.6231		0.5543	15.7957	2.4683		100	100	100		Lipid	Diacylglycerol	100010959		2716	556.494
	2262			diacylglycerol (14:0/18:1, 16:0/16:1) [1]*	LC/MS pos late	54953						18.46	2.86	0.15		0.3635	0.1717	0.1874	0.2094	0.2757	0.2435	0.8058	0.6775		0.7663	14.1467	2.1885		100	100	100		Lipid	Diacylglycerol	100010934		3057	584.525
	2263			diacylglycerol (14:0/18:1, 16:0/16:1) [2]*	LC/MS pos late	54954						13.71	2.67	0.19		0.3968	0.181	0.1929	0.2115	0.3487	0.2713	0.6978	0.6423		0.672	9.2114	1.7948		100	100	100		Lipid	Diacylglycerol	100010935		3183	584.525
	2264			diacylglycerol (16:1/18:2 [2], 16:0/18:3 [1])*	LC/MS pos late	54966						12.28	2.1	0.17		0.2731	0.143	0.1164	0.1543	0.314	0.2589	0.5418	0.6016		0.851	10.4466	1.7885		100	100	100		Lipid	Diacylglycerol	100010940		2733	608.525
	2271			palmitoyl-myristoyl-glycerol (16:0/14:0) [1]*	LC/MS pos late	61709						3.68	2.66	0.72		0.3607	0.1708	0.2502	0.2422	0.1971	0.2037	0.8801	0.6973		0.7036	2.5907	1.8682		100	100	100		Lipid	Diacylglycerol	100015682		3054	558.509
	2272			palmitoyl-myristoyl-glycerol (16:0/14:0) [2]	LC/MS pos late	57364		HMDB07095				3.47	3.05	0.88		0.3438	0.1649	0.202	0.2181	0.2172	0.2133	0.9636	0.7155		0.5777	2.0042	1.7599		100	100	100		Lipid	Diacylglycerol	100015610		3180	558.509
	2273			myristoyl-linoleoyl-glycerol (14:0/18:2) [1]*	LC/MS pos late	57407						35.48	3.59	0.1		0.1585	0.103	0.0607	0.1086	0.2369	0.2275	0.4385	0.5438		0.5431	19.2683	1.9518		100	100	100		Lipid	Diacylglycerol	100015683		2679	582.509
	2274			myristoyl-linoleoyl-glycerol (14:0/18:2) [2]*	LC/MS pos late	57408						26.56	3.68	0.14		0.2668	0.1417	0.1184	0.1548	0.2645	0.2386	0.6261	0.623		0.5668	15.0547	2.086		100	100	100		Lipid	Diacylglycerol	100015684		2720	582.509
	2275			palmitoyl-palmitoyl-glycerol (16:0/16:0) [1]*	LC/MS pos late	54991		HMDB07098				1.86	1.49	0.8		0.7938	0.2726	0.6467	0.4203	0.5149	0.3348	0.8447	0.6889		1.1201	2.0867	1.6693		100	100	100		Lipid	Diacylglycerol	100010947		3568	586.541
	2276			palmitoyl-palmitoyl-glycerol (16:0/16:0) [2]*	LC/MS pos late	54990		HMDB07098				1.79	1.61	0.9		0.8195	0.2789	0.6259	0.411	0.5636	0.352	0.9273	0.707		1.0455	1.8703	1.6816		100	100	100		Lipid	Diacylglycerol	100010948		3734	586.541
	2279			palmitoyl-oleoyl-glycerol (16:0/18:1) [1]*	LC/MS pos late	54943	C13861	HMDB07102				6.47	1.58	0.24		0.6431	0.2402	0.3808	0.3107	0.4844	0.3242	0.8548	0.691		1.0337	6.6901	1.6291		100	100	100		Lipid	Diacylglycerol	100010916		3562	612.556
	2280			palmitoyl-oleoyl-glycerol (16:0/18:1) [2]*	LC/MS pos late	54942	C13861	HMDB07102				5.12	1.59	0.31		0.6247	0.2357	0.3575	0.3015	0.4924	0.3259	0.8093	0.6775		1.0228	5.2415	1.6312		100	100	100		Lipid	Diacylglycerol	100010917		3695	612.556
	2281			palmitoyl-linoleoyl-glycerol (16:0/18:2) [1]*	LC/MS pos late	52633		HMDB07103	9543695			9.6	1.97	0.21		0.3226	0.1598	0.1513	0.1814	0.2894	0.2497	0.6848	0.6361		0.7727	7.4143	1.5219		100	100	100		Lipid	Diacylglycerol	100009052		3080	610.541
	2282			palmitoyl-linoleoyl-glycerol (16:0/18:2) [2]*	LC/MS pos late	52634		HMDB07103				5.73	1.77	0.31		0.3348	0.1626	0.1505	0.1814	0.3479	0.2713	0.5928	0.6169		0.8299	4.7548	1.4717		100	100	100		Lipid	Diacylglycerol	100009055		3197	610.541
	2283			palmitoyl-linolenoyl-glycerol (16:0/18:3) [2]*	LC/MS pos late	54965		HMDB07105				7.51	2.03	0.27		0.3338	0.1626	0.1516	0.1814	0.3323	0.2653	0.6182	0.6218		0.7694	5.7755	1.5656		100	100	100		Lipid	Diacylglycerol	100010939		2834	608.525
	2286			palmitoleoyl-linoleoyl-glycerol (16:1/18:2) [1]*	LC/MS pos late	54967		HMDB07132				28.64	2.02	0.07		0.4431	0.192	0.211	0.2232	0.4649	0.3207	0.5859	0.6145		0.7314	20.9444	1.4744		67	100	100		Lipid	Diacylglycerol	100010930		2664	608.525
	2288			palmitoyl-arachidonoyl-glycerol (16:0/20:4) [1]*	LC/MS pos late	54957		HMDB07112				1.19	0.85	0.71		0.9578	0.3082	0.8121	0.4767	0.7942	0.4253	0.9815	0.718		1.6432	1.9613	1.4001		100	100	100		Lipid	Diacylglycerol	100010924		2916	634.541
	2289			palmitoyl-arachidonoyl-glycerol (16:0/20:4) [2]*	LC/MS pos late	54958		HMDB07112				1.95	0.88	0.45		0.8376	0.2815	0.8128	0.4767	0.7281	0.4065	0.5606	0.6055		1.3283	2.5947	1.1627		100	100	100		Lipid	Diacylglycerol	100010925		3015	634.541
	2294			stearoyl-linoleoyl-glycerol (18:0/18:2) [1]*	LC/MS pos late	54948						10.9	1.26	0.12		0.7426	0.2606	0.4498	0.3399	0.7487	0.412	0.6594	0.6273		1.2126	13.2187	1.5254		83	100	100		Lipid	Diacylglycerol	100010920		3650	638.572
	2295			stearoyl-linoleoyl-glycerol (18:0/18:2) [2]*	LC/MS pos late	54947						6.56	1.13	0.17		0.61	0.2319	0.3354	0.2927	0.7354	0.4083	0.525	0.5907		1.0919	7.1628	1.2311		100	100	100		Lipid	Diacylglycerol	100010921		3762	638.572
	2297			oleoyl-oleoyl-glycerol (18:1/18:1) [1]*	LC/MS pos late	54945		HMDB07218				13.15	1.63	0.12		0.6894	0.2513	0.3992	0.3189	0.6113	0.368	0.7321	0.6505		0.9217	12.1246	1.5042		83	100	100		Lipid	Diacylglycerol	100010918		3571	638.572
	2298			oleoyl-oleoyl-glycerol (18:1/18:1) [2]*	LC/MS pos late	54946		HMDB07218				14.65	1.71	0.12		0.4154	0.1862	0.1928	0.2115	0.4685	0.3225	0.5447	0.6016		0.8685	12.7207	1.4878		100	100	100		Lipid	Diacylglycerol	100010919		3695	638.572
	2300			oleoyl-linoleoyl-glycerol (18:1/18:2) [1]	LC/MS pos late	46798		HMDB07219				9.73	1.99	0.2		0.2795	0.1446	0.1313	0.1666	0.2433	0.229	0.7081	0.6437		0.7783	7.5733	1.5518		100	100	100		Lipid	Diacylglycerol	100002989	106292-55-1	3115	636.556
	2301			oleoyl-linoleoyl-glycerol (18:1/18:2) [2]	LC/MS pos late	46799		HMDB07219				6.23	1.82	0.29		0.2427	0.1338	0.1047	0.1451	0.2561	0.2335	0.5929	0.6169		0.7998	4.981	1.4582		100	100	100		Lipid	Diacylglycerol	100002990	104346-53-4	3223	636.556
	2303			oleoyl-linolenoyl-glycerol (18:1/18:3) [2]*	LC/MS pos late	54970		HMDB07220				5.09	1.88	0.37		0.1799	0.1114	0.0737	0.1214	0.2119	0.211	0.5452	0.6016		0.6888	3.5061	1.2973		100	100	83		Lipid	Diacylglycerol	100010944		2819	634.541
	2305			linoleoyl-linoleoyl-glycerol (18:2/18:2) [1]*	LC/MS pos late	54968		HMDB07248				3.27	1.86	0.57		0.1612	0.1031	0.0844	0.1311	0.1182	0.151	0.8517	0.6896		0.7431	2.4281	1.3827		100	100	100		Lipid	Diacylglycerol	100010941		2689	634.541
	2306			linoleoyl-linoleoyl-glycerol (18:2/18:2) [2]*	LC/MS pos late	54969		HMDB07248				3.38	1.8	0.53		0.1899	0.1148	0.0813	0.1282	0.1984	0.2038	0.6083	0.621		0.7956	2.6899	1.4298		100	100	100		Lipid	Diacylglycerol	100010942		2760	634.541
	2307			linoleoyl-linolenoyl-glycerol (18:2/18:3) [1]*	LC/MS pos late	54963		HMDB07249				3.28	2.07	0.63		0.0991	0.0748	0.055	0.1007	0.0711	0.1093	0.8914	0.6973		0.6791	2.2241	1.4077		100	100	100		Lipid	Diacylglycerol	100010926		2426	632.525
	2308			linoleoyl-linolenoyl-glycerol (18:2/18:3) [2]*	LC/MS pos late	54964		HMDB07250				2.62	1.95	0.74		0.0711	0.059	0.0352	0.0777	0.0623	0.0987	0.7676	0.6684		0.6914	1.8139	1.3493		100	100	100		Lipid	Diacylglycerol	100010927		2478	632.525
	2309			linolenoyl-linolenoyl-glycerol (18:3/18:3) [1]*	LC/MS pos late	54951		HMDB07278				1.37	3.06	2.23		1.1687e-05	0.0001	0.0971	0.1398	4.1934e-06	7.5049e-05	9.9369e-05	0.0042		0.4843	0.6655	1.482		17	67	100		Lipid	Diacylglycerol	100010932		2229	630.509
	2310			linolenoyl-linolenoyl-glycerol (18:3/18:3) [2]*	LC/MS pos late	54952		HMDB07278				2.15	1.54	0.72		0.1237	0.0856	0.0497	0.0977	0.1516	0.1722	0.542	0.6016		0.5787	1.247	0.8935		17	83	100		Lipid	Diacylglycerol	100010933		2268	630.509
	2314			oleoyl-arachidonoyl-glycerol (18:1/20:4) [2]*	LC/MS pos late	54961		HMDB07228				10.16	1.05	0.1		0.479	0.2035	0.33	0.2916	0.8992	0.4527	0.2739	0.4319		0.9995	10.1562	1.0445		100	100	100		Lipid	Diacylglycerol	100010937		2990	660.556
	2315			linoleoyl-arachidonoyl-glycerol (18:2/20:4) [1]*	LC/MS pos late	54955		HMDB07257				5.97	0.99	0.17		0.8487	0.2832	0.6036	0.4048	0.9445	0.4648	0.6524	0.6231		1.5304	9.1406	1.5182		100	100	100		Lipid	Diacylglycerol	100010922		2566	658.541
	2316			linoleoyl-arachidonoyl-glycerol (18:2/20:4) [2]*	LC/MS pos late	54956		HMDB07257				4.92	0.77	0.16		0.5535	0.2195	0.633	0.4135	0.545	0.3457	0.2858	0.4416		1.5011	7.384	1.1525		100	100	100		Lipid	Diacylglycerol	100010923		2624	658.541
	2319			linoleoyl-docosahexaenoyl-glycerol (18:2/22:6) [1]*	LC/MS pos late	54949						4.81	0.98	0.2		0.5204	0.2117	0.2632	0.2477	0.6376	0.377	0.5058	0.5779		1.4156	6.813	1.3809		100	100	100		Lipid	Diacylglycerol	100010928		2417	682.541
	2320			linoleoyl-docosahexaenoyl-glycerol (18:2/22:6) [2]*	LC/MS pos late	54950		HMDB07266				3.79	0.89	0.23		0.5563	0.2195	0.4572	0.3424	0.761	0.4164	0.3002	0.4554		1.3762	5.2218	1.219		100	100	100		Lipid	Diacylglycerol	100010929		2468	682.541
	2341		Sphingolipid Metabolism	sphinganine	LC/MS pos late	17769	C00836	HMDB00269	3126			2.15	2.31	1.08		0.0041	0.0076	0.0047	0.0221	0.0025	0.0094	0.7573	0.6646		0.5446	1.1703	1.2598		100	100	100		Lipid	Sphingolipid Metabolism	313	3102-56-5	1413	302.305
	2343			3-ketosphinganine	LC/MS pos late	34381	C02934	HMDB01480	631			0.97	0.83	0.86		0.5245	0.2129	0.6725	0.4273	0.2685	0.2405	0.4838	0.5643		1.1627	1.1225	0.9631		100	100	100		Lipid	Sphingolipid Metabolism	100001436	18944-28-0	1400	300.29
	2345			N-palmitoyl-sphinganine (d18:0/16:0)	LC/MS pos late	52604		HMDB11760	5283572			1.1	1.1	0.99		0.6105	0.2319	0.345	0.2967	0.4853	0.3242	0.7987	0.6775		1.1496	1.2693	1.2614		100	100	100		Lipid	Sphingolipid Metabolism	100009028	5966-29-0	3090	540.535
	2346			N-palmitoyl-sphingadienine (d18:2/16:0)*	LC/MS pos late	57416						0.88	0.61	0.69		0.2029	0.1194	0.8039	0.4755	0.1015	0.1378	0.1565	0.3388		1.3044	1.1493	0.7922		100	100	100		Lipid	Sphingolipid Metabolism	100015609		2490	536.504
	2355			myristoyl dihydrosphingomyelin (d18:0/14:0)*	LC/MS pos late	57365		HMDB12085				1.19	1.02	0.86		0.7626	0.2655	0.4739	0.3498	0.7904	0.4239	0.6494	0.6231		0.6252	0.7431	0.6404		50	67	67		Lipid	Sphingolipid Metabolism	100009038		2060	677.559
	2356			palmitoyl dihydrosphingomyelin (d18:0/16:0)*	LC/MS pos late	52434			9939965			0.9	0.61	0.67		0.0602	0.0523	0.8396	0.4851	0.0324	0.0623	0.0482	0.1498		1.2474	1.1256	0.7593		100	100	100		Lipid	Sphingolipid Metabolism	100008954		2290	705.591
	2358			palmitoyl sphingomyelin (d18:1/16:0)	LC/MS pos late	37506			9939941			0.94	0.87	0.93		0.5987	0.2307	0.7374	0.4481	0.3272	0.2628	0.5123	0.5804		1.0493	0.9897	0.9175		100	100	100		Lipid	Sphingolipid Metabolism	100002107	6254-89-3	2168	703.575
	2359			stearoyl sphingomyelin (d18:1/18:0)	LC/MS pos late	19503	C00550	HMDB01348	6453725			0.84	0.57	0.69		0.178	0.1106	0.7822	0.4678	0.0873	0.1258	0.1425	0.3218		1.4142	1.1828	0.8112		100	100	100		Lipid	Sphingolipid Metabolism	1538	85187-10-6;85187-10-6	2400	731.606
	2360			behenoyl sphingomyelin (d18:1/22:0)*	LC/MS pos late	48492		HMDB12103				1.16	0.77	0.66		0.1187	0.0834	0.4404	0.3356	0.1819	0.1921	0.0445	0.1452		1.0388	1.2	0.7977		100	100	100		Lipid	Sphingolipid Metabolism	100006294		3083	787.669
	2361			tricosanoyl sphingomyelin (d18:1/23:0)*	LC/MS pos late	52436		HMDB12105				1.16	0.65	0.56		0.0237	0.0269	0.4405	0.3356	0.0428	0.0763	0.0089	0.0488		1.0884	1.2639	0.71		100	100	100		Lipid	Sphingolipid Metabolism	100008955		3200	801.684
	2362			lignoceroyl sphingomyelin (d18:1/24:0)	LC/MS pos late	57330						1.15	0.7	0.61		0.0286	0.0312	0.4943	0.3584	0.0447	0.0788	0.0112	0.0561		1.1237	1.293	0.792		100	100	100		Lipid	Sphingolipid Metabolism	100006298	60037-60-7	3437	815.7
	2364			sphingomyelin (d18:1/14:0, d16:1/16:0)*	LC/MS pos late	42463		HMDB12097	11433862			1.13	1.09	0.97		0.8509	0.2835	0.5919	0.3998	0.8957	0.4519	0.6844	0.6361		0.8678	0.9791	0.9477		100	100	100		Lipid	Sphingolipid Metabolism	100004328		1998	675.544
	2366			sphingomyelin (d17:1/16:0, d18:1/15:0, d16:1/17:0)*	LC/MS pos late	52433						0.69	0.67	0.96		0.2788	0.1446	0.2399	0.239	0.1317	0.1614	0.7161	0.6452		1.3129	0.9116	0.8733		100	100	100		Lipid	Sphingolipid Metabolism	100006314	121999-58-4	2082	689.559
	2367			sphingomyelin (d18:2/16:0, d18:1/16:1)*	LC/MS pos late	42459						1.38	1.42	1.03		0.698	0.2536	0.5501	0.3812	0.421	0.3041	0.832	0.6878		0.77	1.0616	1.0936		100	100	100		Lipid	Sphingolipid Metabolism	100004329		2002	701.559
	2368			sphingomyelin (d18:1/17:0, d17:1/18:0, d19:1/16:0)	LC/MS pos late	52615						0.66	0.55	0.84		0.0524	0.0471	0.1189	0.1548	0.0178	0.0398	0.3295	0.4755		1.3358	0.8786	0.7394		100	100	100		Lipid	Sphingolipid Metabolism	100008920	121999-64-2	2312	717.591
	2369			sphingomyelin (d18:1/18:1, d18:2/18:0)	LC/MS pos late	37529		HMDB12101	6443882			0.79	0.55	0.69		0.7124	0.2553	0.9953	0.5305	0.48	0.3237	0.4836	0.5643		1.4629	1.1628	0.8064		83	100	83		Lipid	Sphingolipid Metabolism	100002106	108392-10-5	2167	729.591
	2370			sphingomyelin (d18:1/20:0, d16:1/22:0)*	LC/MS pos late	48490		HMDB12102				0.99	0.71	0.72		0.3859	0.1782	0.9747	0.5305	0.2422	0.229	0.2305	0.4146		1.1317	1.12	0.805		100	100	100		Lipid	Sphingolipid Metabolism	100006290		2685	759.638
	2371			sphingomyelin (d18:1/20:1, d18:2/20:0)*	LC/MS pos late	48491						1.71	1.34	0.79		0.2692	0.1424	0.116	0.1543	0.2945	0.2522	0.5692	0.6086		0.7605	1.2989	1.0197		50	83	100		Lipid	Sphingolipid Metabolism	100006292	222403-67-0	2383	757.622
	2373			sphingomyelin (d18:1/22:1, d18:2/22:0, d16:1/24:1)*	LC/MS pos late	48493		HMDB12104				1.25	0.99	0.79		0.9196	0.2989	0.6911	0.4312	0.8874	0.4508	0.7976	0.6775		0.7901	0.9913	0.7827		100	100	100		Lipid	Sphingolipid Metabolism	100006295		2666	785.653
	2375			sphingomyelin (d18:1/24:1, d18:2/24:0)*	LC/MS pos late	47153		HMDB12107				0.98	0.75	0.76		0.28	0.1446	0.9053	0.5077	0.1545	0.174	0.1883	0.3683		1.0819	1.0645	0.8093		100	100	100		Lipid	Sphingolipid Metabolism	100005986	94359-13-4	3033	813.684
	2376			sphingomyelin (d18:2/24:1, d18:1/24:2)*	LC/MS pos late	52437						1.07	0.74	0.69		0.4996	0.207	0.9491	0.5227	0.2993	0.2544	0.3284	0.4752		1.096	1.1683	0.8063		100	100	100		Lipid	Sphingolipid Metabolism	100008957		2635	811.669
	2379			sphingosine	LC/MS pos late	17747	C00319	HMDB00252	5353955			1.89	1.29	0.68		0.1745	0.109	0.0673	0.115	0.4304	0.3075	0.2634	0.4272		0.6538	1.2331	0.8403		100	100	100		Lipid	Sphingolipid Metabolism	297	123-78-4	1393	300.29
	2382			phytosphingosine	LC/MS pos late	1510	C12144	HMDB04610	122121			0.64	0.48	0.75		0.0937	0.0722	0.1896	0.2101	0.033	0.063	0.3453	0.486		1.7463	1.1128	0.8326		100	100	100		Lipid	Sphingolipid Metabolism	469	554-62-1	1367	318.3
	2392			sphingomyelin (d18:0/18:0, d19:0/17:0)*	LC/MS pos late	57473		HMDB12087				0.9	0.5	0.55		0.0068	0.0107	0.9803	0.5305	0.0051	0.0167	0.0054	0.0376		1.2749	1.1476	0.6342		100	100	83		Lipid	Sphingolipid Metabolism	100009027		2362	733.622
	2396			heptadecasphingosine (d17:1)	LC/MS pos late	57427			5283557			2.01	1.27	0.63		0.0328	0.0345	0.0109	0.0382	0.3107	0.2589	0.0831	0.2271		0.8292	1.6666	1.052		100	100	100		Lipid	Sphingolipid Metabolism	100015724	6918-48-5	1377	286.274
	2397			hexadecasphingosine (d16:1)*	LC/MS pos late	57428						2.36	1.86	0.79		0.0146	0.0193	0.0049	0.0225	0.0387	0.0714	0.3199	0.4657		0.6069	1.4337	1.1283		100	100	100		Lipid	Sphingolipid Metabolism	100015723		1289	272.258
	2399			N-stearoyl-sphinganine (d18:0/18:0)*	LC/MS pos late	1759			5283573			1.95	1.68	0.86		0.0683	0.0574	0.0305	0.0712	0.071	0.1093	0.663	0.6273		0.8878	1.7305	1.492		100	100	100		Lipid	Sphingolipid Metabolism	922	2304-80-5	3526	568.566
	2400			sphingadienine	LC/MS pos late	57426			6449795			1.4	0.91	0.65		0.3833	0.1777	0.2368	0.2372	0.9897	0.4778	0.2321	0.4161		0.9964	1.3919	0.9082		100	100	100		Lipid	Sphingolipid Metabolism	100015643	25696-03-1	1350	298.274
	2404			hexadecasphinganine (d16:0)*	LC/MS pos late	57544	C13915		656816			3.27	7.52	2.3		6.4175e-08	2.7264e-06	9.2479e-06	0.0002	1.4898e-08	1.2665e-06	0.0005	0.0095		0.356	1.1634	2.6779		100	100	100		Lipid	Sphingolipid Metabolism	100015865		1300	274.274
	2438			N-(2-hydroxypalmitoyl)-sphingosine (d18:1/16:0(2OH))	LC/MS pos late	57697						1.26	1.07	0.85		0.4281	0.1893	0.2015	0.2181	0.4577	0.3189	0.5748	0.609		0.7507	0.9428	0.8037		100	100	100		Lipid	Sphingolipid Metabolism	100015642	34839-02-6	2692	554.514
	2439			N-oleoyl-sphingosine (d18:1/18:1)*	LC/MS pos late	19385		HMDB04948	5283563			0.96	0.81	0.85		0.7958	0.2729	0.5569	0.3838	0.9821	0.4774	0.5718	0.609		1.7267	1.6568	1.4069		100	100	100		Lipid	Sphingolipid Metabolism	100000631	5966-28-9	2848	564.535
	2440			eicosanoylsphingosine (d20:1)*	LC/MS pos late	57597						1.51	1.31	0.86		0.0534	0.0477	0.0188	0.052	0.1025	0.1383	0.3855	0.5076		0.8748	1.3237	1.1424		100	100	100		Lipid	Sphingolipid Metabolism	100015870		1443	328.321
	2442		Ceramides	N-palmitoyl-sphingosine (d18:1/16:0)	LC/MS pos late	44877		HMDB04949	5283564			0.88	0.78	0.88		0.5839	0.2268	0.747	0.4511	0.3177	0.2609	0.4916	0.5682		1.3185	1.1609	1.0231		100	100	100		Lipid	Ceramides	1518	24696-26-2	2893	538.519
	2444			N-stearoyl-sphingosine (d18:1/18:0)*	LC/MS pos late	54979		HMDB04950	5283565			1.69	1.61	0.95		0.3876	0.1783	0.1843	0.2079	0.3586	0.2753	0.663	0.6273		1.3592	2.2996	2.1864		100	100	100		Lipid	Ceramides	1547	104404-17-3	3392	566.551
	2448			ceramide (d18:1/14:0, d16:1/16:0)*	LC/MS pos late	57432						1.21	1.02	0.84		0.5464	0.2183	0.3108	0.2792	0.8597	0.4461	0.3984	0.5166		1.0128	1.2273	1.03		100	100	100		Lipid	Ceramides	100015735		2477	510.488
	2449			ceramide (d18:1/17:0, d17:1/18:0)*	LC/MS pos late	57434						1.6	1.25	0.78		0.4794	0.2035	0.2331	0.2361	0.5253	0.3389	0.5626	0.6064		1.2487	2.0008	1.5565		100	100	100		Lipid	Ceramides	100015737		3055	552.535
	2451			ceramide (d18:2/24:1, d18:1/24:2)*	LC/MS pos late	57443						1.04	0.75	0.72		0.4893	0.205	0.5868	0.3971	0.5146	0.3348	0.2402	0.4218		1.2184	1.2727	0.9196		100	100	100		Lipid	Ceramides	100015744		3858	646.613
	2452			glycosyl-N-palmitoyl-sphingosine (d18:1/16:0)	LC/MS pos late	53013						0.98	0.84	0.86		0.441	0.1919	0.8605	0.4934	0.2421	0.229	0.3152	0.4628		1.075	1.0515	0.906		100	100	100		Lipid	Ceramides	100009272		2623	700.572
	2453			glycosyl-N-stearoyl-sphingosine (d18:1/18:0)	LC/MS pos late	52234						0.95	0.74	0.78		0.5506	0.2192	0.8873	0.5042	0.3197	0.2613	0.39	0.5117		1.2106	1.1449	0.8953		100	100	67		Lipid	Ceramides	100001882		3053	728.604
	2462			lactosyl-N-palmitoyl-sphingosine (d18:1/16:0)	LC/MS pos late	53010						0.36	0.39	1.09		0.0519	0.0471	0.0521	0.0988	0.0243	0.0501	0.6985	0.6423		2.1163	0.7692	0.8357		100	100	100		Lipid	Ceramides	100009030	4201-62-1	2527	862.625
	2464			lactosyl-N-nervonoyl-sphingosine (d18:1/24:1)*	LC/MS pos late	57370						0.28	0.29	1.02		0.0217	0.0253	0.0134	0.0415	0.0175	0.0398	0.8956	0.6973		2.4697	0.6924	0.7052		100	83	67		Lipid	Ceramides	100015620		3778	972.735
	2467			glycosyl ceramide (d18:1/20:0, d16:1/22:0)*	LC/MS pos late	57595						1.62	0.94	0.58		0.3014	0.153	0.2277	0.2337	0.8095	0.4308	0.1536	0.3361		0.8208	1.3329	0.7699		83	100	67		Lipid	Ceramides	100015882		3414	756.635
	2469			glycosyl ceramide (d18:2/24:1, d18:1/24:2)*	LC/MS pos late	57453						0.76	0.72	0.96		0.3496	0.1673	0.2709	0.2506	0.1774	0.1891	0.7891	0.6769		1.1653	0.8833	0.8444		100	100	67		Lipid	Ceramides	100015745		3380	808.666
	2477		Mevalonate Metabolism	3-hydroxy-3-methylglutarate	LC/MS polar	531	C03761	HMDB00355	1662			0.56	1.13	2.03		0.0093	0.014	0.0111	0.0382	0.687	0.3937	0.0048	0.0339		1.0573	0.5885	1.197		100	100	100		Lipid	Mevalonate Metabolism	112	503-49-1	2850	161.046
	2489		Sterol	lanosterol	LC/MS pos late	1128	C01724	HMDB01251	246983			0.92	0.66	0.71		0.0317	0.0335	0.6895	0.4309	0.0151	0.0359	0.0338	0.1243		1.1616	1.0711	0.7615		100	83	50		Lipid	Sterol	395	79-63-0	2687	409.383
	2492			cholesterol	LC/MS pos late	63	C00187	HMDB00067	11025495			0.58	0.65	1.12		0.0926	0.0718	0.0458	0.0929	0.0783	0.1162	0.777	0.672		1.2869	0.7503	0.839		100	100	100		Lipid	Sterol	266	57-88-5	2707	369.352
	2515			4-cholesten-3-one	LC/MS pos late	38125	C00599	HMDB00921	91477			0.66	0.61	0.93		0.2333	0.1322	0.2153	0.2271	0.1058	0.14	0.6753	0.6338		1.4365	0.9515	0.8824		100	100	100		Lipid	Sterol	100002227	601-57-0	2520	385.346
	2516			beta-sitosterol	LC/MS pos late	27414	C01753	HMDB00852	222284			0.52	0.64	1.22		0.0836	0.067	0.0337	0.0754	0.1041	0.1389	0.553	0.604		1.225	0.639	0.7787		100	100	83		Lipid	Sterol	100001033	83-46-5	3054	397.383
	2518			campesterol	LC/MS pos late	33997	C01789	HMDB02869	173183			0.65	0.54	0.83		0.1327	0.0896	0.244	0.2401	0.0485	0.0838	0.3649	0.4914		1.4868	0.9669	0.8057		100	100	100		Lipid	Sterol	100001269	474-62-4	2873	383.367
	2535			7-hydroxycholesterol (alpha or beta)	LC/MS pos late	47890		HMDB06119	107722			0.88	0.86	0.97		0.6099	0.2319	0.465	0.3458	0.3512	0.272	0.8346	0.6878		1.229	1.0874	1.0587		100	100	100		Lipid	Sterol	100005999		1930	367.336
	2547		Pregnenolone Steroids	21-hydroxypregnenolone disulfate	LC/MS neg	46115			134595			0.65	0.03	0.04		1.71e-13	3.8482e-11	0.0109	0.0382	1.3e-13	4.4257e-11	7.99e-13	4.0811e-10		1.3416	0.8725	0.0366		100	100	33		Lipid	Pregnenolone Steroids	100001999	1164-98-3	3935	245.067
	2551			pregnen-diol disulfate C21H34O8S2*	LC/MS neg	32562						0.93	0.76	0.81		0.0162	0.0204	0.5129	0.3669	0.0067	0.0202	0.0257	0.1016		1.0905	1.0186	0.825		100	100	100		Lipid	Pregnenolone Steroids	100001993		3868	238.077
	2560		Progestin Steroids	5alpha-pregnan-3beta-ol,20-one sulfate	LC/MS neg	37480						0.64	13.85	21.61		1.0691e-09	8.0159e-08	0.122	0.1574	4.4974e-09	5.0976e-07	7.6409e-10	1.9519e-07		0.1454	0.0932	2.0138		83	0	100		Lipid	Progestin Steroids	100002035	7730-00-9	5136	397.205
	2569			5alpha-pregnan-3beta,20alpha-diol disulfate	LC/MS neg	37198						1.12	1.22	1.09		0.4699	0.2013	0.3806	0.3107	0.2438	0.229	0.761	0.6646		0.8897	0.9944	1.0831		100	100	100		Lipid	Progestin Steroids	100001988		3962	239.085
	2570			5alpha-pregnan-3(alpha or beta),20beta-diol disulfate	LC/MS neg	46172			5127902			1.3	1.87	1.44		0.0111	0.0156	0.1083	0.1479	0.0031	0.0116	0.091	0.2371		0.7683	0.9955	1.4358		100	100	100		Lipid	Progestin Steroids	100002015		4310	239.085
	2577			pregnanolone/allopregnanolone sulfate	LC/MS neg	48394						1	3.12	3.12		0.0008	0.002	1	0.5305	0.0007	0.0036	0.0007	0.0102		0.3582	0.3582	1.117		0	0	100		Lipid	Progestin Steroids	100006173		5160	397.205
	2629		Androgenic Steroids	androstenediol (3beta,17beta) disulfate (1)	LC/MS neg	37202	C04295	HMDB03818	87120982			0.54	0.41	0.76		0.0003	0.0012	0.0024	0.0152	0.0001	0.0008	0.1412	0.3211		1.6732	0.9046	0.6913		100	100	100		Lipid	Androgenic Steroids	100001992		3740	224.062
	2651			5alpha-androstan-3beta,17beta-diol disulfate	LC/MS neg	37190	C12525	HMDB00493	242332			0.7	1.16	1.66		0.2862	0.147	0.2349	0.2367	0.7486	0.412	0.1387	0.3177		1.2674	0.8863	1.4753		100	100	100		Lipid	Androgenic Steroids	100001987	571-20-0	3880	225.07
	2681		Primary Bile Acid Metabolism	cholate	LC/MS neg	22842	C00695	HMDB00619	221493			0.52	0.76	1.46		9.2662e-05	0.0005	2.282e-05	0.0006	0.023	0.0481	0.0032	0.0257		1.3821	0.7186	1.0517		100	100	100		Lipid	Primary Bile Acid Metabolism	136	81-25-4	5165	407.28
	2682			glycocholate	LC/MS neg	18476	C01921	HMDB00138	10140			0.15	0.2	1.34		3.3211e-07	8.3002e-06	1.8037e-07	3.3873e-05	1.6133e-06	4.9871e-05	0.1648	0.348		4.9639	0.7318	0.9798		100	100	100		Lipid	Primary Bile Acid Metabolism	342	475-31-0;863-57-0	5163	464.302
	2683			taurocholate	LC/MS neg	18497	C05122	HMDB00036	6675			0.33	0.57	1.74		0.0407	0.0399	0.0132	0.0415	0.2772	0.2435	0.1136	0.2803		1.9659	0.642	1.1185		100	100	100		Lipid	Primary Bile Acid Metabolism	1648	145-42-6	5150	514.284
	2684			chenodeoxycholate	LC/MS neg	1563	C02528	HMDB00518	10133			0.67	1.14	1.69		0.1104	0.0796	0.1489	0.1805	0.5002	0.329	0.0429	0.1432		1.1408	0.7699	1.2989		100	100	100		Lipid	Primary Bile Acid Metabolism	1123	474-24-9;474-25-9	5264	391.285
	2686			taurochenodeoxycholate	LC/MS neg	18494	C05465	HMDB00951	387316			0.46	0.68	1.5		0.2369	0.1326	0.097	0.1398	0.4902	0.3256	0.3047	0.4578		1.8914	0.8637	1.2929		100	100	100		Lipid	Primary Bile Acid Metabolism	1629	6009-98-9	5250	498.289
	2687			beta-muricholate	LC/MS neg	31885	C17726	HMDB00415	5283853			0.83	1.06	1.27		0.0505	0.0467	0.0548	0.1007	0.6538	0.3833	0.0226	0.0917		1.0611	0.8847	1.1229		100	100	100		Lipid	Primary Bile Acid Metabolism	100001066	2393-59-1	4794	407.28
	2688			alpha-muricholate	LC/MS neg	34092	C17647	HMDB00506	3083761			0.72	0.82	1.14		0.1254	0.0865	0.0505	0.0978	0.152	0.1722	0.5468	0.6016		1.2638	0.9059	1.0352		100	100	100		Lipid	Primary Bile Acid Metabolism	100001280	2393-58-0	4765	407.28
	2690			tauro-beta-muricholate	LC/MS neg	33983		HMDB00932	168408			0.25	0.45	1.75		0.0001	0.0005	3.2448e-05	0.0006	0.0027	0.0102	0.039	0.1346		2.5692	0.6521	1.144		100	100	100		Lipid	Primary Bile Acid Metabolism	100001250	25696-60-0	4774	514.284
	2693			glyco-beta-muricholate**	LC/MS neg	62066						0.21	0.3	1.46		7.3755e-06	7.5408e-05	2.4419e-06	0.0001	8.6035e-05	0.0007	0.0613	0.179		3.0231	0.6291	0.9204		100	100	100		Lipid	Primary Bile Acid Metabolism	100020214		4762	464.302
	2694			cholate sulfate	LC/MS neg	52973						0.87	1.36	1.57		0.5725	0.2247	0.5197	0.369	0.6898	0.3937	0.3032	0.4569		1.0946	0.9501	1.4924		100	100	83		Lipid	Primary Bile Acid Metabolism	100006637		4557	243.115
	2700		Secondary Bile Acid Metabolism	deoxycholate	LC/MS neg	1114	C04483	HMDB00626	222528			0.82	0.93	1.13		0.5068	0.2082	0.2613	0.2466	0.4382	0.3111	0.7159	0.6452		1.0602	0.8733	0.9864		100	100	100		Lipid	Secondary Bile Acid Metabolism	302	83-44-3	5294	391.285
	2701			deoxycholic acid sulfate	LC/MS neg	52969						0.6	0.84	1.38		0.0935	0.0722	0.0324	0.0747	0.2146	0.2127	0.3056	0.4578		1.1882	0.7188	0.9953		100	100	100		Lipid	Secondary Bile Acid Metabolism	100006638		4880	235.117
	2703			taurodeoxycholate	LC/MS neg	12261	C05463	HMDB00896	2733768			0.45	1.14	2.51		0.3248	0.1602	0.5778	0.3946	0.3467	0.2711	0.1443	0.3233		1.7302	0.7862	1.9699		100	100	100		Lipid	Secondary Bile Acid Metabolism	1668	207737-97-1	5257.4	498.289
	2704			6-beta-hydroxylithocholate	LC/MS neg	36807	C15515	HMDB00811	5283821			0.46	0.56	1.23		0.0099	0.0148	0.0033	0.0181	0.0289	0.0571	0.3021	0.4566		1.8091	0.8254	1.0121		100	100	100		Lipid	Secondary Bile Acid Metabolism	100001625	668-49-5	4830	391.285
	2705			lithocholate	LC/MS neg	1483	C03990	HMDB00761	9903			0.89	0.68	0.76		0.1856	0.1138	0.5413	0.3793	0.076	0.1148	0.2196	0.4081		1.228	1.0902	0.8293		100	100	100		Lipid	Secondary Bile Acid Metabolism	405	434-13-9	5372	375.29
	2709			taurolithocholate	LC/MS neg	31889	C02592	HMDB00722	10595			0.55	0.89	1.63		0.7889	0.2713	0.639	0.4167	0.8474	0.4433	0.5102	0.5792		1.2154	0.6642	1.0857		67	50	67		Lipid	Secondary Bile Acid Metabolism	100001065	516-90-5	5345	482.295
	2710			taurolithocholate 3-sulfate	LC/MS neg	36850	C03642	HMDB02580	440071			0.64	0.5	0.78		0.0023	0.0049	0.0213	0.0538	0.0006	0.0034	0.1048	0.2677		1.4478	0.928	0.7192		100	100	100		Lipid	Secondary Bile Acid Metabolism	100001658	64936-83-0	5027	280.622
	2712			ursodeoxycholate	LC/MS neg	1605	C07880	HMDB00946	31401			0.65	0.94	1.46		0.0113	0.016	0.0066	0.0274	0.8096	0.4308	0.011	0.0561		1.1507	0.7432	1.0832		100	100	100		Lipid	Secondary Bile Acid Metabolism	1135	128-13-2	5055	391.285
	2715			tauroursodeoxycholate	LC/MS neg	39378		HMDB00874	9848818			0.69	0.82	1.19		0.5748	0.2247	0.319	0.2853	0.7982	0.4261	0.453	0.5536		1.3613	0.9367	1.116		100	100	100		Lipid	Secondary Bile Acid Metabolism	100002912	14605-22-2	5025	498.289
	2716			dehydrolithocholate	LC/MS neg	31891		HMDB00502	159623			0.67	0.51	0.76		0.1139	0.0814	0.27	0.2504	0.0403	0.0729	0.289	0.4448		1.671	1.12	0.8474		100	100	100		Lipid	Secondary Bile Acid Metabolism	100001067	1553-56-6	5360	373.275
	2719			6-oxolithocholate	LC/MS neg	46336			164960			0.18	0.23	1.29		0.0005	0.0015	0.0002	0.0024	0.0012	0.0057	0.4155	0.5292		3.8409	0.6976	0.9007		100	100	100		Lipid	Secondary Bile Acid Metabolism	100001068	2393-61-5	5033	389.27
	2720			7-ketolithocholate	LC/MS neg	43830		HMDB00467	444262			0.76	0.91	1.2		0.5471	0.2183	0.3361	0.2927	0.9624	0.4711	0.3593	0.4885		1.1315	0.8563	1.0303		100	100	100		Lipid	Secondary Bile Acid Metabolism	100001069	4651-67-6	5082	389.27
	2721			hyocholate	LC/MS neg	34093	C17649	HMDB00760	92805			0.36	1.36	3.8		0.0031	0.0059	0.0039	0.0197	0.7126	0.4005	0.0018	0.0184		1.4675	0.5252	1.9957		100	83	100		Lipid	Secondary Bile Acid Metabolism	100001279	547-75-1	5046	407.28
	2724			hyodeoxycholate	LC/MS neg	27531	C15517	HMDB00733	5283820			0.42	0.38	0.92		0.0611	0.0525	0.1405	0.1736	0.0207	0.0443	0.3198	0.4657		2.0818	0.8644	0.7988		100	100	100		Lipid	Secondary Bile Acid Metabolism	100000777	83-49-8	5097	391.285
	2725			taurohyodeoxycholic acid	LC/MS neg	43588			119046			0.18	0.23	1.27		0.0073	0.0115	0.0073	0.0288	0.0045	0.0152	0.8129	0.6775		4.3003	0.7806	0.9943		100	100	100		Lipid	Secondary Bile Acid Metabolism	100003869	38411-85-7	5073	498.289
	2728			3-dehydrocholate	LC/MS neg	43835		HMDB00502	159655			0.59	0.78	1.32		0.0156	0.02	0.0045	0.0219	0.0984	0.1344	0.1369	0.3152		1.351	0.8006	1.0539		100	100	100		Lipid	Secondary Bile Acid Metabolism	100001062	2304-89-4	5050	405.265
	2729			12-dehydrocholate	LC/MS neg	44644		HMDB00400	94235			1.07	0.52	0.48		0.0268	0.0297	0.5813	0.3956	0.0352	0.0669	0.0115	0.057		1.4065	1.5101	0.7244		100	100	100		Lipid	Secondary Bile Acid Metabolism	100001072	2458-08-4;2458-08-4	4871	405.265
	2732			taurocholenate sulfate	LC/MS neg	32807						1.22	0.2	0.16		5.3716e-09	3.0206e-07	0.1713	0.1962	2.1147e-08	1.4381e-06	3.8288e-09	6.5204e-07		1.0972	1.3348	0.2156		100	100	100		Lipid	Secondary Bile Acid Metabolism	100001990		4750	279.614
	2733			7-ketodeoxycholate	LC/MS neg	31904		HMDB00391	188292			0.26	0.49	1.91		0.0001	0.0006	3.4276e-05	0.0006	0.0033	0.0119	0.0345	0.1257		2.6709	0.6863	1.3142		100	100	100		Lipid	Secondary Bile Acid Metabolism	100001063	911-40-0	4821	405.265
	2737			taurochenodeoxycholate sulfate	LC/MS neg	52976						0.76	0.13	0.17		7.2727e-08	2.7264e-06	0.2465	0.2407	4.9855e-08	2.4218e-06	2.6288e-07	2.2384e-05		1.48	1.1175	0.1901		100	100	100		Lipid	Secondary Bile Acid Metabolism	100006643		4928	288.62
	2741			ursocholate	LC/MS neg	57573						0.36	1.37	3.84		0.0134	0.018	0.0088	0.0327	0.9159	0.456	0.0109	0.0561		1.3415	0.4791	1.8386		100	100	100		Lipid	Secondary Bile Acid Metabolism	100002913	2955-27-3	4648	407.28
	3307	Nucleotide	Purine Metabolism, (Hypo)Xanthine/Inosine containing	inosine	LC/MS neg	1123	C00294	HMDB00195	6021			0.71	0.94	1.32		0.0496	0.0464	0.018	0.0504	0.4231	0.3041	0.0869	0.2313		1.187	0.8399	1.1105		100	100	100		Nucleotide	Purine Metabolism, (Hypo)Xanthine/Inosine containing	361	58-63-9	1602.1	267.073
	3308			hypoxanthine	LC/MS pos early	3127	C00262	HMDB00157	790			0.98	0.89	0.9		0.4677	0.2007	0.8087	0.4767	0.2497	0.2319	0.3566	0.4885		1.072	1.051	0.9509		100	100	100		Nucleotide	Purine Metabolism, (Hypo)Xanthine/Inosine containing	171	68-94-0	1295	137.046
	3309			xanthine	LC/MS neg	3147	C00385	HMDB00292	1188			0.91	0.77	0.85		0.1176	0.0829	0.4884	0.3555	0.0454	0.0796	0.1618	0.3458		1.149	1.048	0.8903		100	100	100		Nucleotide	Purine Metabolism, (Hypo)Xanthine/Inosine containing	1004	69-89-6	910	151.026
	3311			xanthosine	LC/MS neg	15136	C01762	HMDB00299	64959			0.65	0.62	0.95		0.0476	0.0452	0.0378	0.0821	0.0266	0.0541	0.8584	0.6916		1.4081	0.9146	0.8733		100	100	100		Nucleotide	Purine Metabolism, (Hypo)Xanthine/Inosine containing	100000299	146-80-5	1075	283.068
	3315			2'-deoxyinosine	LC/MS neg	15076	C05512	HMDB00071	65058			0.56	1.23	2.21		0.4334	0.19	0.2427	0.2401	0.8891	0.4508	0.2996	0.4554		1.3995	0.781	1.7261		100	100	100		Nucleotide	Purine Metabolism, (Hypo)Xanthine/Inosine containing	100000135	890-38-0	1688	251.079
	3317			urate	LC/MS neg	1604	C00366	HMDB00289	1175			0.46	0.68	1.47		0.0109	0.0155	0.0032	0.0181	0.0547	0.0912	0.1768	0.3553		1.5168	0.6971	1.0272		100	100	100		Nucleotide	Purine Metabolism, (Hypo)Xanthine/Inosine containing	1134	69-93-2;120K5305	757.1	167.021
	3318			allantoin	LC/MS polar	1107	C02350	HMDB00462	204			0.76	0.56	0.74		0.3021	0.153	0.4746	0.3498	0.1285	0.1583	0.395	0.5136		1.6528	1.255	0.9334		100	100	100		Nucleotide	Purine Metabolism, (Hypo)Xanthine/Inosine containing	1002	97-59-6	1672	157.037
	3324		Purine Metabolism, Adenine containing	adenosine 5'-monophosphate (AMP)	LC/MS neg	32342	C00020	HMDB00045	6083			1.31	2.26	1.72		0.2477	0.1352	0.6866	0.4298	0.1136	0.1469	0.2239	0.4102		0.6403	0.8419	1.4496		67	100	100		Nucleotide	Purine Metabolism, Adenine containing	209	149022-20-8	822	346.056
	3325			adenosine 3'-monophosphate (3'-AMP)	LC/MS neg	35142	C01367	HMDB03540	41211			5.24	31.69	6.05		8.7016e-06	8.5097e-05	0.0249	0.0604	2.3974e-06	6.7419e-05	0.0002	0.006		0.0795	0.4162	2.5196		17	67	100		Nucleotide	Purine Metabolism, Adenine containing	100001449	84-21-9	1245	346.056
	3326			adenosine 2'-monophosphate (2'-AMP)	LC/MS neg	36815	C00946	HMDB11617	94136			1	6.58	6.58		0.0013	0.0032	1	0.5305	0.0012	0.0054	0.0012	0.014		0.1674	0.1674	1.1014		0	0	100		Nucleotide	Purine Metabolism, Adenine containing	100001694	130-49-4	1497.7	346.056
	3328			adenosine-2',3'-cyclic monophosphate	LC/MS neg	37467	C02353	HMDB11616	2024			1	7.65	7.65		0.0001	0.0006	1	0.5305	0.0001	0.001	0.0001	0.0055		0.1556	0.1556	1.1899		0	0	100		Nucleotide	Purine Metabolism, Adenine containing	72	37063-35-7	1793	328.045
	3331			adenosine	LC/MS pos early	555	C00212	HMDB00050	60961			0.86	6.63	7.68		0.0149	0.0196	0.8186	0.4782	0.0138	0.0336	0.0086	0.0479		0.9898	0.8555	6.5662		100	100	100		Nucleotide	Purine Metabolism, Adenine containing	798	58-61-7	2169	268.104
	3332			adenine	LC/MS pos early	554	C00147	HMDB00034	190			1.58	1.37	0.87		0.238	0.1326	0.0971	0.1398	0.3138	0.2589	0.4782	0.5626		0.7777	1.2252	1.0645		100	100	100		Nucleotide	Purine Metabolism, Adenine containing	880	73-24-5	2221	136.062
	3333			1-methyladenine	LC/MS pos early	1527	C02216	HMDB11599	78821			1.28	0.63	0.49		0.0054	0.0093	0.2483	0.241	0.02	0.0432	0.0017	0.0181		1.0636	1.3589	0.6666		100	100	100		Nucleotide	Purine Metabolism, Adenine containing	54	5142-22-3	2133	150.077
	3339			N6,N6-dimethyladenosine	LC/MS pos early	42081			348206			0.66	0.67	1.02		0.6459	0.2405	0.4796	0.3512	0.3862	0.2893	0.8692	0.6928		1.3992	0.9219	0.943		83	100	67		Nucleotide	Purine Metabolism, Adenine containing	100003867	2620-62-4	2415	296.135
	3347			N6-carbamoylthreonyladenosine	LC/MS neg	35157		HMDB41623	161466			0.2	0.86	4.26		0.0035	0.0065	0.0014	0.0096	0.388	0.29	0.0084	0.047		1.5019	0.3018	1.2868		100	67	83		Nucleotide	Purine Metabolism, Adenine containing	100001415	24719-82-2	2164	411.127
	3350			2'-deoxyadenosine 5'-monophosphate	LC/MS pos early	46333	C00360	HMDB00905	12599			0.3	1.76	5.91		0.0063	0.0101	0.0113	0.0385	0.4873	0.3249	0.0026	0.0233		1.336	0.3969	2.3448		100	83	83		Nucleotide	Purine Metabolism, Adenine containing	100000485	653-63-4	1284	332.075
	3352			2'-deoxyadenosine	LC/MS pos early	1553	C00559	HMDB00101	13730			0.31	0.94	3.03		0.0098	0.0147	0.0087	0.0326	0.8752	0.4487	0.0063	0.0422		1.0458	0.326	0.9873		100	17	83		Nucleotide	Purine Metabolism, Adenine containing	211	16373-93-6	2252	252.109
	3356			N6-succinyladenosine	LC/MS neg	48130		HMDB00912	165243			0.13	0.46	3.61		0.0001	0.0005	2.6559e-05	0.0006	0.0058	0.0182	0.0153	0.0723		3.177	0.4004	1.446		100	83	100		Nucleotide	Purine Metabolism, Adenine containing	100001664	4542-23-8	940	382.1
	3360		Purine Metabolism, Guanine containing	guanosine 3'-monophosphate (3'-GMP)	LC/MS neg	39786			3522			2.63	7.64	2.91		0.0004	0.0013	0.0922	0.1374	0.0001	0.0008	0.004	0.0311		0.2281	0.5991	1.7416		33	67	100		Nucleotide	Purine Metabolism, Guanine containing	100002704	117-68-0	773.9	362.051
	3362			guanosine-2',3'-cyclic monophosphate	LC/MS neg	37139	C06194	HMDB11629	92823			1.59	11.84	7.46		2.3248e-05	0.0002	0.1465	0.1781	8.9331e-06	0.0001	0.0001	0.0055		0.5912	0.9379	7.0008		100	100	100		Nucleotide	Purine Metabolism, Guanine containing	74	15718-49-7	1480	344.04
	3364			guanosine	LC/MS neg	1573	C00387	HMDB00133	6802			0.45	1.06	2.38		0.0002	0.0008	0.0002	0.0025	0.8655	0.4473	0.0002	0.006		1.1512	0.5138	1.2225		100	100	100		Nucleotide	Purine Metabolism, Guanine containing	1099	118-00-3	1662	282.084
	3365			guanine	LC/MS neg	32352	C00242	HMDB00132	764			1.47	0.73	0.49		0.0358	0.037	0.204	0.2183	0.1387	0.1628	0.0112	0.0561		0.885	1.3039	0.6427		100	100	100		Nucleotide	Purine Metabolism, Guanine containing	172	73-40-5	1330	150.042
	3367			7-methylguanine	LC/MS neg	35114	C02242	HMDB00897	11361			0.7	1.21	1.73		0.3873	0.1783	0.4972	0.3591	0.4789	0.3237	0.1755	0.3553		1.207	0.8465	1.4604		100	100	100		Nucleotide	Purine Metabolism, Guanine containing	100001456	578-76-7	1729.7	164.058
	3381			2'-deoxyguanosine	LC/MS neg	1411	C00330	HMDB00085	187790			0.55	1.05	1.89		0.3236	0.16	0.1413	0.1737	0.5297	0.3407	0.3775	0.4983		1.3699	0.7588	1.4355		100	100	100		Nucleotide	Purine Metabolism, Guanine containing	348	961-07-9	1751	266.089
	3382			guanosine 2'-monophosphate (2'-GMP)*	LC/MS neg	52442			444571			1.74	8.65	4.96		0.0007	0.002	0.3661	0.3056	0.0003	0.0018	0.002	0.019		0.4826	0.8416	4.1736		50	67	100		Nucleotide	Purine Metabolism, Guanine containing	100002733		1150	362.051
	3385		Pyrimidine Metabolism, Orotate containing	dihydroorotate	LC/MS polar	601	C00337	HMDB03349	648			0.88	0.65	0.74		0.4301	0.1897	0.7338	0.4468	0.2162	0.2131	0.3598	0.4885		1.3136	1.1585	0.8594		100	83	83		Nucleotide	Pyrimidine Metabolism, Orotate containing	923	155-54-4	1910	157.025
	3386			orotate	LC/MS polar	1505	C00295	HMDB00226	967			1.08	0.86	0.79		0.642	0.2402	0.9868	0.5305	0.4256	0.3053	0.4164	0.5292		1.2163	1.3184	1.048		100	100	100		Nucleotide	Pyrimidine Metabolism, Orotate containing	445	50887-69-9	1638.1	155.01
	3388			orotidine	LC/MS polar	35172		HMDB00788	92751			1.02	6.93	6.8		0.0388	0.039	0.8939	0.5057	0.0299	0.0584	0.0229	0.0921		0.9119	0.9294	6.3201		100	100	100		Nucleotide	Pyrimidine Metabolism, Orotate containing	100001416	314-50-1	2250	287.052
	3393		Pyrimidine Metabolism, Uracil containing	uridine 5'-monophosphate (UMP)	LC/MS polar	2856	C00105	HMDB00288	6030			0.79	0.99	1.26		0.7069	0.2553	0.4175	0.3249	0.6091	0.3679	0.7597	0.6646		1.3258	1.0453	1.3147		100	100	100		Nucleotide	Pyrimidine Metabolism, Uracil containing	869	3387-36-8	4150	323.029
	3395			uridine 3'-monophosphate (3'-UMP)	LC/MS neg	39764	C01368		101543			2.39	3.43	1.44		0.009	0.0137	0.0771	0.1238	0.0025	0.0096	0.1062	0.2697		0.3784	0.9033	1.2966		50	67	100		Nucleotide	Pyrimidine Metabolism, Uracil containing	106	35170-0-7;35170-03-7	750	323.029
	3397			uridine-2',3'-cyclic monophosphate	LC/MS neg	37137	C02355	HMDB11640	439715			1.3	3.7	2.84		0.0004	0.0014	0.235	0.2367	0.0002	0.0011	0.0019	0.019		0.7021	0.916	2.5974		100	100	100		Nucleotide	Pyrimidine Metabolism, Uracil containing	75	40632-52-8	1090	305.018
	3398			uridine	LC/MS neg	606	C00299	HMDB00296	6029			0.95	0.68	0.72		0.003	0.0058	0.613	0.4068	0.0015	0.0066	0.0044	0.0327		1.118	1.0635	0.7656		100	100	100		Nucleotide	Pyrimidine Metabolism, Uracil containing	535	58-96-8	1457.6	243.062
	3399			uracil	LC/MS pos early	605	C00106	HMDB00300	1174			0.81	0.69	0.85		0.1027	0.0765	0.2266	0.2337	0.036	0.0681	0.3139	0.4622		1.2573	1.0216	0.8697		100	100	100		Nucleotide	Pyrimidine Metabolism, Uracil containing	825	66-22-8	827	113.035
	3400			pseudouridine	LC/MS neg	33442	C02067	HMDB00767	15047			0.7	0.61	0.87		0.0292	0.0317	0.0955	0.1398	0.0092	0.0257	0.2458	0.425		1.3163	0.9276	0.8093		100	100	100		Nucleotide	Pyrimidine Metabolism, Uracil containing	821	1445-07-4	1100	243.062
	3401			5,6-dihydrouridine	LC/MS neg	61833			94312			0.9	0.71	0.79		0.1352	0.0911	0.6621	0.4248	0.0597	0.0958	0.1324	0.3126		1.136	1.023	0.8058		100	100	100		Nucleotide	Pyrimidine Metabolism, Uracil containing	100001425	5627-05-04	1119	245.078
	3402			2'-O-methyluridine	LC/MS neg	57655			102212			0.39	0.49	1.28		0.0103	0.0149	0.0067	0.0274	0.0089	0.0253	0.891	0.6973		1.8662	0.72	0.9225		100	100	83		Nucleotide	Pyrimidine Metabolism, Uracil containing	100010896	2140-76-3	1831	257.078
	3403			5-methyluridine (ribothymidine)	LC/MS neg	35136		HMDB00884	445408			1.13	0.77	0.68		0.0968	0.0739	0.4734	0.3498	0.1404	0.1641	0.0368	0.1287		1.0096	1.1363	0.7757		100	100	100		Nucleotide	Pyrimidine Metabolism, Uracil containing	100001446	1463-10-1	1778.1	257.078
	3414			2'-deoxyuridine	LC/MS neg	52602	C00526	HMDB00012	13712			0.47	0.6	1.26		0.0343	0.0357	0.0148	0.0447	0.0426	0.0762	0.5985	0.6202		1.7523	0.8277	1.0436		100	100	100		Nucleotide	Pyrimidine Metabolism, Uracil containing	536	951-78-0	1586	227.067
	3417			3-ureidopropionate	LC/MS pos early	3155	C02642	HMDB00026	111			0.82	0.65	0.8		0.4399	0.1918	0.4749	0.3498	0.2084	0.2103	0.5694	0.6086		1.3627	1.12	0.8906		100	100	100		Nucleotide	Pyrimidine Metabolism, Uracil containing	1053	462-88-4	875	133.061
	3418			beta-alanine	LC/MS pos early	55	C00099	HMDB00056	239			0.73	1.28	1.74		0.0516	0.0471	0.1191	0.1548	0.3247	0.2627	0.0174	0.0781		1.076	0.7895	1.3773		100	100	100		Nucleotide	Pyrimidine Metabolism, Uracil containing	244	56-41-7;107-95-9	1905	90.055
	3424		Pyrimidine Metabolism, Cytidine containing	cytidine 5'-monophosphate (5'-CMP)	LC/MS pos early	2372	C00055	HMDB00095	6131			0.56	0.74	1.32		0.1603	0.1031	0.07	0.1185	0.1593	0.177	0.6455	0.6231		1.6024	0.9025	1.193		100	100	100		Nucleotide	Pyrimidine Metabolism, Cytidine containing	282	63-37-6	835	324.059
	3426			cytidine 2' or 3'-monophosphate (2' or 3'-CMP)	LC/MS neg	61705						1.61	2.41	1.49		0.0381	0.0386	0.2188	0.2296	0.012	0.031	0.1364	0.3152		0.4754	0.7672	1.1466		0	50	100		Nucleotide	Pyrimidine Metabolism, Cytidine containing	100019915		708	322.045
	3427			cytidine 2',3'-cyclic monophosphate	LC/MS neg	37465	C02354	HMDB11691	417654			1.47	8.52	5.81		3.4387e-05	0.0002	0.1773	0.2025	1.3659e-05	0.0002	0.0002	0.006		0.5776	0.8467	4.9189		83	100	100		Nucleotide	Pyrimidine Metabolism, Cytidine containing	73	15718-51-1	937	304.034
	3428			cytidine	LC/MS pos early	514	C00475	HMDB00089	6175			0.86	0.8	0.92		0.3757	0.1753	0.5016	0.3609	0.1689	0.1828	0.4608	0.5565		1.1081	0.9566	0.8826		100	100	100		Nucleotide	Pyrimidine Metabolism, Cytidine containing	827	65-46-3	2124	244.093
	3429			cytosine	LC/MS pos early	573	C00380	HMDB00630	597			1.68	1.12	0.67		0.3791	0.1765	0.3657	0.3056	0.6363	0.3769	0.1773	0.3553		0.9718	1.6291	1.0888		100	100	100		Nucleotide	Pyrimidine Metabolism, Cytidine containing	881	71-30-7	2060	112.051
	3431			5-methylcytidine	LC/MS pos early	22119		HMDB00982	92918			0.4	0.41	1.03		0.0136	0.0182	0.0106	0.0378	0.0094	0.0259	0.9529	0.7125		1.3406	0.5378	0.5516		100	50	83		Nucleotide	Pyrimidine Metabolism, Cytidine containing	100000763	2140-61-6	2227	258.108
	3436			2'-deoxycytidine 5'-monophosphate	LC/MS pos early	533	C00239	HMDB01202	13945			0.3	0.94	3.17		0.0481	0.0454	0.0163	0.0474	0.3299	0.264	0.11	0.2754		1.5757	0.4656	1.4769		100	100	100		Nucleotide	Pyrimidine Metabolism, Cytidine containing	298	1032-65-1	975	308.064
	3438			2'-deoxycytidine	LC/MS pos early	15949	C00881	HMDB00014	13711			0.43	0.85	1.95		0.1427	0.0945	0.0523	0.0988	0.2809	0.2455	0.3386	0.4805		1.4702	0.6365	1.2431		100	100	100		Nucleotide	Pyrimidine Metabolism, Cytidine containing	100000125	951-77-9	2193	228.098
	3439			2'-O-methylcytidine	LC/MS pos early	57554			150971			0.45	0.44	0.96		0.0213	0.0252	0.0465	0.0935	0.0075	0.0221	0.3725	0.4951		1.8226	0.8292	0.7994		100	100	100		Nucleotide	Pyrimidine Metabolism, Cytidine containing	100010895	2140-72-9	2411	258.108
	3440			5-methyl-2'-deoxycytidine	LC/MS pos early	38159	C03592	HMDB02224	440055			0.46	1.03	2.27		0.0278	0.0307	0.0132	0.0415	0.6782	0.3922	0.0306	0.1135		1.3046	0.5938	1.3482		100	100	83		Nucleotide	Pyrimidine Metabolism, Cytidine containing	100002300	838-07-3	2303	242.114
	3444		Pyrimidine Metabolism, Thymine containing	thymidine 5'-monophosphate	LC/MS neg	12023	C00364	HMDB01227	9700			0.41	1.5	3.7		0.0175	0.0215	0.0209	0.0535	0.6532	0.3833	0.0083	0.047		1.529	0.6197	2.2911		100	100	100		Nucleotide	Pyrimidine Metabolism, Thymine containing	1248	33430-62-5	883	321.049
	3448			thymidine	LC/MS neg	2183	C00214	HMDB00273	5789			0.55	0.95	1.72		0.0405	0.0399	0.0164	0.0475	0.5424	0.3447	0.0554	0.1674		1.3278	0.7345	1.2615		100	100	100		Nucleotide	Pyrimidine Metabolism, Thymine containing	872	50-89-5	1963.7	241.083
	3449			thymine	LC/MS neg	604	C00178	HMDB00262	1135			0.87	0.92	1.06		0.8299	0.2799	0.619	0.4079	0.588	0.3615	0.964	0.7155		1.0906	0.9494	1.0078		100	100	100		Nucleotide	Pyrimidine Metabolism, Thymine containing	882	65-71-4	1654	125.036
	3453		Purine and Pyrimidine Metabolism	methylphosphate	LC/MS pos early	37070		HMDB61711	13130			0.68	0.58	0.85		0.1523	0.0996	0.3274	0.2916	0.0563	0.0925	0.3077	0.4583		1.4408	0.9755	0.8329		100	100	100		Nucleotide	Purine and Pyrimidine Metabolism	100001805	7023-27-0	544	113
	3457	Cofactors and Vitamins	Nicotinate and Nicotinamide Metabolism	quinolinate	LC/MS pos early	1899	C03722	HMDB00232	1066			0.63	1.09	1.72		0.0156	0.02	0.0204	0.0531	0.6084	0.3679	0.0071	0.0453		1.2171	0.768	1.3217		100	100	100		Cofactors and Vitamins	Nicotinate and Nicotinamide Metabolism	182	89-00-9	845	168.029
	3458			nicotinate	LC/MS pos early	1504	C00253	HMDB01488	938			1.04	1.07	1.03		0.9452	0.3055	0.8307	0.483	0.7453	0.412	0.9112	0.7022		1.0125	1.0534	1.085		100	100	100		Cofactors and Vitamins	Nicotinate and Nicotinamide Metabolism	567	59-67-6	1673	124.039
	3459			nicotinate ribonucleoside	LC/MS pos early	33471	C05841	HMDB06809	161234			0.6	1.45	2.44		0.2633	0.1411	0.1186	0.1548	0.6516	0.3833	0.2507	0.4251		1.2082	0.7189	1.7518		100	83	100		Cofactors and Vitamins	Nicotinate and Nicotinamide Metabolism	100001316	2625-49-2	1536	256.082
	3461			nicotinamide	LC/MS pos early	594	C00153	HMDB01406	936			0.59	1.39	2.37		0.1057	0.0777	0.0992	0.1411	0.701	0.398	0.0484	0.1498		1.2253	0.7181	1.7017		100	100	100		Cofactors and Vitamins	Nicotinate and Nicotinamide Metabolism	432	98-92-0	1942	123.055
	3464			nicotinamide riboside	LC/MS pos early	33013	C03150	HMDB00855	439924			0.63	0.44	0.7		0.224	0.1285	0.3284	0.2916	0.0894	0.1272	0.433	0.5419		1.2453	0.7784	0.5452		83	83	100		Cofactors and Vitamins	Nicotinate and Nicotinamide Metabolism	100001310	1341-23-7	2040	255.098
	3472			nicotinamide N-oxide	LC/MS pos early	39582		HMDB02730	72661			1.97	0.62	0.31		0.3936	0.1803	0.2647	0.2486	0.9096	0.4549	0.222	0.4102		1.2564	2.4769	0.7752		50	67	50		Cofactors and Vitamins	Nicotinate and Nicotinamide Metabolism	100002763	1986-81-8	877	139.05
	3478			trigonelline (N'-methylnicotinate)	LC/MS pos early	32401	C01004	HMDB00875	5570			0.81	1.01	1.24		0.7076	0.2553	0.4142	0.3243	0.7116	0.4005	0.65	0.6231		1.3807	1.1181	1.3898		100	100	100		Cofactors and Vitamins	Nicotinate and Nicotinamide Metabolism	100001092	535-83-1	1388	138.055
	3485		Riboflavin Metabolism	riboflavin (Vitamin B2)	LC/MS pos early	1827	C00255	HMDB00244	493570			0.61	0.63	1.03		0.4789	0.2035	0.344	0.2967	0.2661	0.2394	0.861	0.6916		1.5327	0.9399	0.9675		100	100	100		Cofactors and Vitamins	Riboflavin Metabolism	500	83-88-5	2292	377.146
	3486			flavin adenine dinucleotide (FAD)	LC/MS neg	2134	C00016	HMDB01248	643975			1.43	0.92	0.64		0.1429	0.0945	0.1703	0.1956	0.5494	0.3473	0.058	0.1742		0.9083	1.3	0.8345		100	100	67		Cofactors and Vitamins	Riboflavin Metabolism	327	146-14-5;84366-81-4	2425	784.15
	3487			flavin mononucleotide (FMN)	LC/MS neg	15797	C00061	HMDB01520	710			2.06	2.34	1.14		0.0285	0.0312	0.0235	0.0576	0.0166	0.0384	0.8637	0.6927		0.6257	1.2862	1.4662		100	100	100		Cofactors and Vitamins	Riboflavin Metabolism	100000251	130-40-5	2390	455.097
	3488		Pantothenate and CoA Metabolism	pantothenate	LC/MS pos early	1508	C00864	HMDB00210	6613			0.73	0.78	1.07		0.1224	0.0853	0.0678	0.1153	0.0858	0.1242	0.8987	0.6978		1.2438	0.9059	0.9698		100	100	100		Cofactors and Vitamins	Pantothenate and CoA Metabolism	1024	137-08-6	1667	220.118
	3501		Ascorbate and Aldarate Metabolism	threonate	LC/MS polar	27738	C01620	HMDB00943	151152			0.56	0.63	1.12		0.0855	0.0682	0.0435	0.091	0.0699	0.1086	0.8035	0.6775		1.6753	0.9426	1.0539		100	100	100		Cofactors and Vitamins	Ascorbate and Aldarate Metabolism	100001022	70753-61-6	2384	135.03
	3504			oxalate (ethanedioate)	LC/MS neg	20694	C00209	HMDB02329	971			0.63	1.09	1.73		0.0132	0.018	0.013	0.0415	0.7889	0.4239	0.0075	0.0453		1.1	0.6932	1.2016		100	100	100		Cofactors and Vitamins	Ascorbate and Aldarate Metabolism	100000841	144-62-7	603	88.988
	3505			gulonate*	LC/MS polar	46957	C00257	HMDB03290	9794176			0.57	0.8	1.41		0.3578	0.1698	0.1586	0.1861	0.4897	0.3256	0.45	0.5513		1.6775	0.9495	1.3365		100	100	100		Cofactors and Vitamins	Ascorbate and Aldarate Metabolism	100001586	20246-53-1	2750	195.051
	3507		Tocopherol Metabolism	alpha-tocopherol	LC/MS pos late	1561	C02477	HMDB01893	14985			0.92	0.69	0.76		0.0632	0.0541	0.6104	0.4067	0.0269	0.0545	0.0725	0.2059		1.1085	1.0164	0.7686		100	100	100		Cofactors and Vitamins	Tocopherol Metabolism	1105	59-02-9;10191-41-0	2522	430.378
	3508			alpha-tocopherol acetate	LC/MS pos late	38288	C13202	HMDB34227	2117			0.85	0.9	1.07		0.8717	0.2888	0.6072	0.4065	0.7721	0.4194	0.8211	0.6821		1.2222	1.033	1.1038		100	100	100		Cofactors and Vitamins	Tocopherol Metabolism	100002328	7695-31-2	2702	490.425
	3511			delta-tocopherol	LC/MS pos late	33418	C14151	HMDB02902	92094			0.8	0.77	0.97		0.7269	0.2582	0.5146	0.3674	0.4785	0.3237	0.9534	0.7125		1.2351	0.985	0.955		100	100	100		Cofactors and Vitamins	Tocopherol Metabolism	100001216	119-13-1	2259	402.349
	3513			alpha-tocotrienol	LC/MS pos late	37502	C14153	HMDB06327	5282347			0.57	0.51	0.9		0.0769	0.0627	0.0638	0.1105	0.0392	0.0717	0.8	0.6775		1.1896	0.6741	0.6095		83	50	50		Cofactors and Vitamins	Tocopherol Metabolism	100001979	58864-81-6	1986	424.334
	3514			gamma-tocotrienol	LC/MS pos late	37501	C14155	HMDB12958	5282349			1.03	1.26	1.23		0.7698	0.2664	0.7339	0.4468	0.477	0.3237	0.707	0.6437		0.9016	0.9245	1.1338		83	100	100		Cofactors and Vitamins	Tocopherol Metabolism	100001981	14101-61-2	1918	410.318
	3521			gamma-tocopherol/beta-tocopherol	LC/MS pos late	52473						0.83	0.75	0.9		0.3211	0.1595	0.4014	0.3189	0.1388	0.1628	0.4949	0.5695		1.137	0.9475	0.8567		100	100	100		Cofactors and Vitamins	Tocopherol Metabolism	100008998		2384	416.364
	3528		Tetrahydrobiopterin Metabolism	biopterin	LC/MS neg	12358	C06313	HMDB00468	445040			0.67	0.93	1.38		0.1953	0.1167	0.0791	0.1256	0.5149	0.3348	0.2425	0.4243		1.1992	0.8035	1.1098		100	100	100		Cofactors and Vitamins	Tetrahydrobiopterin Metabolism	1548	22150-76-1	1398	236.079
	3542		Hemoglobin and Porphyrin Metabolism	protoporphyrin IX	LC/MS pos late	39321	C02191	HMDB00241	4971			0.79	0.37	0.46		0.0018	0.0041	0.3744	0.3083	0.0007	0.0036	0.0047	0.0339		1.5717	1.2412	0.574		100	100	100		Cofactors and Vitamins	Hemoglobin and Porphyrin Metabolism	100000292	553-12-8;50865-10-5	1417	563.265
	3543			heme	LC/MS pos late	41754	C00032	HMDB03178	26945			1.34	1.07	0.8		0.7287	0.2582	0.4692	0.3483	0.9184	0.4565	0.5329	0.5971		0.9328	1.2494	0.9982		100	100	100		Cofactors and Vitamins	Hemoglobin and Porphyrin Metabolism	100001386	14875-96-8	1124	616.176
	3544			bilirubin (Z,Z)	LC/MS pos late	43807	C00486	HMDB00054	5280352			0.14	0.4	2.9		2.038e-06	2.865e-05	4.4897e-07	3.8439e-05	0.0007	0.0036	0.0008	0.0106		2.5301	0.345	0.9994		100	100	100		Cofactors and Vitamins	Hemoglobin and Porphyrin Metabolism	1090	635-65-4	1840	585.271
	3545			bilirubin (E,E)*	LC/MS pos late	32586			5315454			0.14	0.4	2.95		0.0545	0.0485	0.0176	0.0498	0.1922	0.1998	0.2133	0.4011		3.3316	0.4508	1.3292		83	100	100		Cofactors and Vitamins	Hemoglobin and Porphyrin Metabolism	100001950	114-25-0	1045	585.271
	3546			bilirubin (E,Z or Z,E)*	LC/MS pos late	47886		HMDB00488	5799469			0.08	0.28	3.65		0.0002	0.0006	3.6478e-05	0.0006	0.0071	0.0211	0.0178	0.0788		4.4812	0.3386	1.2352		100	100	83		Cofactors and Vitamins	Hemoglobin and Porphyrin Metabolism	100001951		1265	585.271
	3547			biliverdin	LC/MS pos late	2137	C00500	HMDB01008	5353439			0.18	0.47	2.65		3.6184e-05	0.0002	8.3827e-06	0.0002	0.0033	0.0119	0.007	0.0453		2.6962	0.4748	1.2596		100	100	100		Cofactors and Vitamins	Hemoglobin and Porphyrin Metabolism	250	55482-27-4;55482-27-4	1016	583.255
	3548			I-urobilinogen	LC/MS neg	32426	C05790	HMDB04157	26818			3.91	4.66	1.19		0.1403	0.0939	0.2035	0.2183	0.0537	0.0904	0.4569	0.5544		0.2322	0.9089	1.0829		33	67	83		Cofactors and Vitamins	Hemoglobin and Porphyrin Metabolism	100001226	14684-37-8	4190	591.319
	3549			D-urobilin	LC/MS pos late	40084	C05795	HMDB04161	6276321			0.57	1	1.76		0.1871	0.1143	0.6805	0.4289	0.0843	0.1226	0.1736	0.3533		1.3628	0.7746	1.3657		33	100	100		Cofactors and Vitamins	Hemoglobin and Porphyrin Metabolism	100002569	3947-38-4	935	589.302
	3550			L-urobilin	LC/MS neg	40173	C05793	HMDB04159	5280818			5.38	10.11	1.88		0.0119	0.0165	0.0066	0.0274	0.0121	0.031	0.771	0.6688		0.1776	0.9555	1.7962		0	100	83		Cofactors and Vitamins	Hemoglobin and Porphyrin Metabolism	100002568	34217-90-8	4624	593.334
	3556		Thiamine Metabolism	thiamin (Vitamin B1)	LC/MS pos early	5341	C00378	HMDB00235	1130			0.81	0.72	0.89		0.1047	0.0772	0.1931	0.2115	0.0376	0.0703	0.3734	0.4951		1.2532	1.0125	0.8976		100	100	100		Cofactors and Vitamins	Thiamine Metabolism	873	59-43-8	3050	265.112
	3557			thiamin monophosphate	LC/MS neg	15798	C01081	HMDB02666	3382778			1.45	1.94	1.33		0.1094	0.0796	0.2258	0.2337	0.0389	0.0714	0.3331	0.4767		0.7596	1.1031	1.4707		67	100	100		Cofactors and Vitamins	Thiamine Metabolism	523	532-40-1	1448	343.064
	3566		Vitamin A Metabolism	carotene diol (1)	LC/MS pos late	57635						0.62	0.65	1.04		0.1908	0.1151	0.1023	0.1434	0.1341	0.1622	0.8781	0.6973		1.395	0.8714	0.9063		100	100	100		Cofactors and Vitamins	Vitamin A Metabolism	100015966		1720	568.428
	3567			carotene diol (2)	LC/MS pos late	57636						0.64	0.8	1.26		0.2116	0.1226	0.088	0.1349	0.5504	0.3473	0.2435	0.4246		1.2963	0.8233	1.0374		100	100	100		Cofactors and Vitamins	Vitamin A Metabolism	100015967		1904	568.428
	3568			carotene diol (3)	LC/MS pos late	57637						0.67	0.76	1.14		0.3844	0.1779	0.1799	0.2047	0.6308	0.375	0.374	0.4951		1.321	0.8848	1.0099		100	100	100		Cofactors and Vitamins	Vitamin A Metabolism	100015968		1948	568.428
	3570			beta-cryptoxanthin	LC/MS pos late	57591		HMDB33844	6384256			0.37	0.38	1.02		0.0104	0.0149	0.0062	0.0265	0.0099	0.0268	0.8244	0.6837		2.0637	0.7564	0.7745		100	83	100		Cofactors and Vitamins	Vitamin A Metabolism	100001977	472-70-8	2560	552.433
	3580		Vitamin B6 Metabolism	pyridoxamine	LC/MS pos early	2150	C00534	HMDB01431	1052			1.57	1.23	0.78		0.0757	0.062	0.0275	0.065	0.4179	0.3041	0.1287	0.3071		0.8299	1.3057	1.0222		100	100	100		Cofactors and Vitamins	Vitamin B6 Metabolism	568	58052-48-5	2975	169.097
	3583			pyridoxal	LC/MS pos early	1651	C00250	HMDB01545	1050			0.85	0.89	1.05		0.5071	0.2082	0.3095	0.2788	0.3276	0.2628	0.9686	0.7162		1.1556	0.9799	1.0294		100	100	100		Cofactors and Vitamins	Vitamin B6 Metabolism	491	65-22-5	2343	168.066
	3584			pyridoxate	LC/MS neg	31555	C00847	HMDB00017	6723			0.69	1.53	2.2		0.0017	0.0039	0.0607	0.1086	0.0263	0.0539	0.0004	0.0088		1.0323	0.7174	1.5779		100	100	100		Cofactors and Vitamins	Vitamin B6 Metabolism	100001121	82-82-6	2185	182.046
	3598	Xenobiotics	Benzoate Metabolism	benzoate	LC/MS neg	15778	C00180	HMDB01870	243			0.66	0.88	1.34		0.1958	0.1167	0.0768	0.1238	0.4405	0.3114	0.2855	0.4416		1.3026	0.8565	1.1516		100	100	100		Xenobiotics	Benzoate Metabolism	100000008	65-85-0	1750	121.029
	3610			2,4,6-trihydroxybenzoate	LC/MS neg	35892		HMDB29649	66520			0.43	4.23	9.78		0.0024	0.0049	0.0622	0.1101	0.0367	0.0689	0.0006	0.0098		0.9313	0.4025	3.937		100	50	100		Xenobiotics	Benzoate Metabolism	100001718	83-30-7	1574	169.014
	3653			p-cresol sulfate	LC/MS neg	36103		HMDB11635	4615423			2.66	0.74	0.28		0.1009	0.0754	0.3365	0.2927	0.208	0.2103	0.0356	0.1263		0.8136	2.1609	0.5993		100	83	83		Xenobiotics	Benzoate Metabolism	100001315	3233-57-7	2890	187.007
	3664			3-(3-hydroxyphenyl)propionate sulfate	LC/MS neg	45415			187488			1.21	1.46	1.2		0.605	0.2318	0.6628	0.4248	0.3253	0.2627	0.5757	0.609		0.9514	1.1513	1.3846		83	83	83		Xenobiotics	Benzoate Metabolism	100005391	86321-32-6	1294	245.013
	3667			3-(3-hydroxyphenyl)propionate	LC/MS neg	35635	C11457	HMDB00375	91			0.46	0.91	1.95		0.2052	0.1204	0.0837	0.1305	0.5195	0.3365	0.2514	0.4251		1.2444	0.5775	1.1278		83	67	67		Xenobiotics	Benzoate Metabolism	100001624	621-54-5	1980	165.056
	3668			3-(4-hydroxyphenyl)propionate	LC/MS neg	39587	C01744	HMDB02199	10394			0.97	1.88	1.94		0.1304	0.0886	0.8734	0.4993	0.0941	0.1306	0.0702	0.2009		0.7197	0.6977	1.3501		50	17	83		Xenobiotics	Benzoate Metabolism	100002914	501-97-3	1670	165.056
	3739		Food Component/Plant	erythrose	LC/MS neg	27722	C01796	HMDB02649	94176			0.92	0.8	0.87		0.2356	0.1325	0.5993	0.4027	0.1017	0.1378	0.2462	0.425		1.1016	1.0134	0.8806		100	100	100		Xenobiotics	Food Component/Plant	100001042	583-50-6	780	119.035
	3740			sucralose	LC/MS neg	36649	C12285	HMDB31554	71485			11.97	14.81	1.24		0.0297	0.0318	0.202	0.2181	0.0092	0.0257	0.1186	0.2913		0.2261	2.7053	3.3494		0	50	100		Xenobiotics	Food Component/Plant	100001789	56038-13-2	3140	395.007
	3748			genistein	LC/MS neg	32448	C06563	HMDB03217	5280961			0.24	0.14	0.56		0.0006	0.0019	0.0039	0.0197	0.0002	0.0013	0.1642	0.348		4.4714	1.0932	0.6152		100	100	100		Xenobiotics	Food Component/Plant	100001221	446-72-0	3754	269.046
	3759			diaminopimelate	LC/MS pos early	15130	C00666	HMDB01370	439283			0.85	2.41	2.84		0.0592	0.0516	0.6672	0.4258	0.0618	0.0987	0.0267	0.1039		0.7252	0.6144	1.7442		33	17	100		Xenobiotics	Food Component/Plant	100000115	1476-39-7;2577-62-0	2569	191.103
	3769			apigenin	LC/MS neg	21189	C01477	HMDB02124	5280443			0.86	0.88	1.02		0.7819	0.2697	0.521	0.3692	0.587	0.3615	0.92	0.7047		1.1655	1.0064	1.0233		100	100	100		Xenobiotics	Food Component/Plant	100000935	520-36-5	3845	269.046
	3786			2,3-dihydroxyisovalerate	LC/MS polar	38276	C04039	HMDB12141	677			1.39	0.65	0.47		0.0511	0.0471	0.2061	0.2199	0.1877	0.1958	0.0164	0.0741		1.1518	1.5964	0.7457		100	100	100		Xenobiotics	Food Component/Plant	100002417	1756-18-9	1050	133.051
	3789			2,8-quinolinediol	LC/MS neg	42975	C06342		97250			0.65	0.41	0.64		0.0293	0.0317	0.1422	0.174	0.0089	0.0253	0.1669	0.348		1.1828	0.7642	0.4882		100	83	17		Xenobiotics	Food Component/Plant	100004206	15450-76-7	3133	160.04
	3793			2-isopropylmalate	LC/MS polar	15667	C02504	HMDB00402	77			0.37	0.33	0.9		0.1812	0.1114	0.2483	0.241	0.0714	0.1093	0.4712	0.5626		2.0941	0.7694	0.6933		83	100	83		Xenobiotics	Food Component/Plant	100000409	3237-44-3	2605	175.061
	3794			2-oxindole-3-acetate	LC/MS pos early	40479		HMDB35514	3080590			3.43	14.6	4.25		0.0004	0.0013	0.1387	0.1719	0.0001	0.001	0.003	0.0257		0.5799	1.9917	8.4661		100	100	100		Xenobiotics	Food Component/Plant	100003109	2971-31-5	2378	192.066
	3801			3,5-dihydroxybenzoic acid	LC/MS neg	37508		HMDB13677	7424			0.3	1.11	3.77		0.0012	0.0029	0.0011	0.0081	0.963	0.4711	0.001	0.0126		1.233	0.364	1.373		100	0	100		Xenobiotics	Food Component/Plant	100002054	99-10-5	785.4	153.019
	3816			gluconate	LC/MS polar	587	C00257	HMDB00625	10690			1.08	1.41	1.31		0.3653	0.1718	0.7973	0.4731	0.1873	0.1958	0.2802	0.4387		0.9433	1.0172	1.3291		100	100	100		Xenobiotics	Food Component/Plant	338	527-07-1	2922	195.051
	3873			daidzein	LC/MS neg	32453	C10208	HMDB03312	5281708			0.18	0.09	0.48		0.0001	0.0006	0.0006	0.0049	5.4416e-05	0.0005	0.2455	0.425		7.8532	1.4288	0.6926		100	100	100		Xenobiotics	Food Component/Plant	100001219	486-66-8	3566	253.051
	3876			genistein sulfate*	LC/MS neg	62061						0.77	3.14	4.09		0.6642	0.2449	0.6107	0.4067	0.3751	0.2847	0.699	0.6423		1.3369	1.0264	4.1952		100	100	100		Xenobiotics	Food Component/Plant	100020207		3616	349.002
	3880			dihydroferulic acid	LC/MS neg	40481			14340			1.01	1.06	1.04		0.96	0.3085	0.9043	0.5077	0.8729	0.4487	0.7795	0.6724		0.9451	0.9545	0.9972		83	83	100		Xenobiotics	Food Component/Plant	100003432	1135-23-5	1928	195.066
	3884			enterolactone	LC/MS neg	39626			10685477			0.38	0.48	1.28		0.6878	0.2511	0.4036	0.3191	0.7811	0.4222	0.5728	0.609		1.5555	0.5892	0.7535		50	33	50		Xenobiotics	Food Component/Plant	100003070	78473-71-9	4515	297.113
	3886			equol	LC/MS neg	36774	C14131	HMDB02209	91469			4.85	10.76	2.22		0.0003	0.0011	0.0151	0.0447	7.3918e-05	0.0006	0.018	0.0788		0.1676	0.8134	1.8033		0	83	100		Xenobiotics	Food Component/Plant	100001725	531-95-3;94105-90-5	4565	241.087
	3888			equol sulfate	LC/MS neg	40478						4.68	10.89	2.32		0.0128	0.0177	0.0401	0.0864	0.0042	0.0146	0.277	0.4354		0.2074	0.9715	2.2583		0	83	100		Xenobiotics	Food Component/Plant	100003429		3630	321.044
	3893			ferulate	LC/MS neg	35630	C01494	HMDB00954	445858			0.45	0.33	0.73		0.0364	0.0374	0.0328	0.0747	0.0191	0.0421	0.7876	0.6769		1.9506	0.8861	0.6485		100	100	100		Xenobiotics	Food Component/Plant	100001542	537-98-4	1755	193.051
	3894			ferulic acid 4-sulfate	LC/MS neg	47114		HMDB29200	6305574			0.85	1.09	1.28		0.8992	0.2953	0.6512	0.4209	0.8437	0.4433	0.7978	0.6775		1.1534	0.9792	1.2551		100	50	67		Xenobiotics	Food Component/Plant	100005389	86321-29-1	1200	273.007
	3908			glycitein	LC/MS pos late	34024	C14536	HMDB05781	5317750			0.38	0.52	1.35		0.1122	0.0806	0.0718	0.1203	0.0681	0.1062	0.9775	0.7179		2.3932	0.9186	1.2432		100	100	83		Xenobiotics	Food Component/Plant	100001222	40957-83-3	700	285.076
	3919			indolin-2-one	LC/MS pos early	43374	C12312		321710			1.92	2.2	1.14		0.4285	0.1893	0.2029	0.2183	0.4404	0.3114	0.5978	0.6202		0.3776	0.7266	0.8316		17	50	33		Xenobiotics	Food Component/Plant	100004318	59-48-3	2575	134.06
	3923			isopimaric acid	LC/MS neg	31557	C09118	HMDB36811	442048			0.71	1.27	1.78		0.3732	0.1749	0.2693	0.2504	0.8469	0.4433	0.1991	0.3824		1.3899	0.9877	1.763		100	100	100		Xenobiotics	Food Component/Plant	100001120	5835-26-7	5517	301.217
	3947			naringenin	LC/MS neg	44663	C00509	HMDB02670	932			1.35	1.42	1.05		0.5549	0.2195	0.595	0.4009	0.2857	0.2479	0.5812	0.6127		0.8665	1.1694	1.2331		83	67	83		Xenobiotics	Food Component/Plant	100000920	67604-48-2	3437	271.061
	3950			N-glycolylneuraminate	LC/MS pos early	37123	C03410	HMDB00833	123802			0.71	1.1	1.55		0.0103	0.0149	0.0197	0.0529	0.447	0.3142	0.004	0.0312		1.007	0.7109	1.1051		100	100	100		Xenobiotics	Food Component/Plant	100001491	1113-83-3	636	326.108
	3952			nicotianamine	LC/MS pos early	43026	C05324		9882882			0.11	0.87	7.76		5.2684e-06	6.2369e-05	3.7149e-06	0.0002	0.4836	0.3242	1.2656e-05	0.0007		1.2111	0.1362	1.0572		100	50	100		Xenobiotics	Food Component/Plant	100004035	34441-14-0	1800	304.15
	3961			pheophorbide A	LC/MS pos late	35879	C18021		5323510			1.27	1.36	1.07		0.5025	0.2078	0.371	0.3078	0.2775	0.2435	0.8405	0.6889		0.814	1.0354	1.1061		100	100	100		Xenobiotics	Food Component/Plant	100001689	15664-29-6	1562	593.276
	3962			pheophytin A	LC/MS pos late	61857	C05797					0.65	0.66	1.02		0.0976	0.0739	0.0451	0.0926	0.091	0.1284	0.7096	0.6437		1.4508	0.9392	0.9581		100	100	100		Xenobiotics	Food Component/Plant	100001827	603-17-8	3176	871.573
	3981			quinate	LC/MS polar	18335	C00296	HMDB03072	6508			1.12	0.94	0.84		0.9345	0.3029	0.856	0.4916	0.8562	0.4452	0.7174	0.6452		1.2393	1.3878	1.1631		100	100	100		Xenobiotics	Food Component/Plant	100000442	77-95-2	2432.9	191.056
	4006			stachydrine	LC/MS pos early	34384	C10172	HMDB04827	115244			0.12	0.4	3.33		0.0018	0.0041	0.0005	0.0043	0.0385	0.0714	0.0443	0.1452		4.5967	0.5508	1.8357		100	67	100		Xenobiotics	Food Component/Plant	100001296	4136-37-2	1440	144.102
	4025			tyrosol	LC/MS neg	41515	C06044	HMDB04284	10393			1.01	1.61	1.59		0.1614	0.1031	0.9746	0.5305	0.096	0.1322	0.1017	0.2624		0.6837	0.6898	1.0978		17	33	67		Xenobiotics	Food Component/Plant	100003493	501-94-0	2716	137.061
	4060			daidzein sulfate (2)	LC/MS neg	48728						0.71	2.74	3.87		0.7043	0.2551	0.6727	0.4273	0.6831	0.3934	0.4102	0.5253		0.9751	0.6889	2.6677		50	33	17		Xenobiotics	Food Component/Plant	100006363		3330	333.008
	4065			daidzein sulfate (1)	LC/MS neg	48727						0.76	2.15	2.82		0.6571	0.2431	0.6122	0.4068	0.6879	0.3937	0.3684	0.4938		1.1016	0.8398	2.3664		67	33	17		Xenobiotics	Food Component/Plant	100006362		2843	333.007
	4500		Drug - Topical Agents	salicylate	LC/MS polar	1515	C00805	HMDB01895	338			0.64	0.69	1.08		0.4096	0.185	0.2275	0.2337	0.2832	0.2463	0.8863	0.6973		1.318	0.8401	0.911		100	100	83		Xenobiotics	Drug - Topical Agents	501	69-72-7	802	137.024
	4568		Chemical	sulfate*	LC/MS neg	46960	C00059	HMDB01448	1118			0.91	1.23	1.35		0.196	0.1167	0.5868	0.3971	0.2122	0.211	0.0828	0.2271		1.0404	0.9456	1.2758		100	100	100		Xenobiotics	Chemical	100002528	14808-79-8	616	96.9601
	4571			O-sulfo-L-tyrosine	LC/MS neg	45413			514186			0.19	0.18	0.93		3.9718e-06	5.2551e-05	7.8191e-06	0.0002	3.303e-06	7.18e-05	0.6161	0.6218		4.511	0.8623	0.8029		100	100	100		Xenobiotics	Chemical	100005384		990	260.023
	4625			bicine	LC/MS pos early	20708		HMDB11727	8761			0.31	0.33	1.07		0.0711	0.059	0.0411	0.0878	0.0508	0.086	0.9132	0.7026		2.6869	0.8228	0.8837		100	100	100		Xenobiotics	Chemical	100000854	150-25-4	975	164.092
	4643			HEPES	LC/MS neg	21248			23831			0.67	5.22	7.75		0.1732	0.1087	0.4017	0.3189	0.0661	0.1036	0.2808	0.4387		1.2326	0.829	6.4285		50	100	100		Xenobiotics	Chemical	100000843	7365-45-9	1022	237.091
	4673			succinimide	LC/MS polar	41888	C07273		11439			0.31	0.56	1.8		0.0001	0.0005	2.8551e-05	0.0006	0.0068	0.0203	0.0142	0.0685		2.1104	0.661	1.1885		100	100	100		Xenobiotics	Chemical	100003696	123-56-8	2155	116.035
	4677			trizma acetate	LC/MS pos early	20710	C07182		6503			0.81	4.57	5.65		0.1995	0.1181	0.4987	0.3595	0.0803	0.1188	0.2556	0.4251		2.0862	1.6876	9.5383		100	100	100		Xenobiotics	Chemical	100000856	6850-28-8	1884	122.081
	4705			thioproline	LC/MS pos early	53231			93176			2.72	2.14	0.79		0.092	0.0718	0.0324	0.0747	0.1847	0.1938	0.3487	0.4881		0.4777	1.3007	1.0211		83	100	50		Xenobiotics	Chemical	100009232	34592-47-4	1250	134.027
