# Supplementary material for: Maternal Exposure to Non-nutritive Sweeteners Impacts Progeny’s Metabolism and Microbiome
Source: Front Microbiol. 2019 Jun 20;10:1360. doi: 10.3389/fmicb.2019.01360 (PMC6595049; doi:10.3389/fmicb.2019.01360)
Supplement: Supplementary file 5 [file Table_5.XLSX]

## Sheet: Sheet1
							ANOVA
	Phase 1 mouse metabolism transcriptomics (qPCR array) Heat map.						p<=0,1 & Fold change >=1	p<=0,1 & Fold change <=1
	Position	gene	Description	Refseq	FoldChange	pvalue
	A01	Aadac	Arylacetamide deacetylase (esterase)	NM_023383	0.37631	0.0911334
	A02	Adh1	Alcohol dehydrogenase 1 (class I)	NM_007409	0.709382	0.252558
	A03	Adh4	Alcohol dehydrogenase 4 (class II), pi polypeptide	NM_011996	0.451498	0.0905654
	A04	Adh5	Alcohol dehydrogenase 5 (class III), chi polypeptide	NM_007410	0.328599	0.125692
	A05	Adh7	Alcohol dehydrogenase 7 (class IV), mu or sigma polypeptide	NM_009626	0.494343	0.107237
	A06	Aldh1a1	Aldehyde dehydrogenase family 1, subfamily A1	NM_013467	0.521396	0.218877
	A07	Aldh1a2	Aldehyde dehydrogenase family 1, subfamily A2	NM_009022	1.27645	0.443404
	A08	Aldh1a3	Aldehyde dehydrogenase family 1, subfamily A3	NM_053080	0.709222	0.303419
	A09	Aldh1a7	Aldehyde dehydrogenase family 1, subfamily A7	NM_011921	0.663158	0.180829
	A10	Aldh1b1	Aldehyde dehydrogenase 1 family, member B1	NM_028270	0.465637	0.180834
	A11	Aldh2	Aldehyde dehydrogenase 2, mitochondrial	NM_009656	0.198605	0.111159
	A12	Aldh3a1	Aldehyde dehydrogenase family 3, subfamily A1	NM_007436	1.10926	0.526812
	B01	Aldh3a2	Aldehyde dehydrogenase family 3, subfamily A2	NM_007437	0.721669	0.359851
	B02	Aldh3b1	Aldehyde dehydrogenase 3 family, member B1	NM_026316	0.488874	0.224195
	B03	Aldh3b2	Aldehyde dehydrogenase 3 family, member B2	NM_001177438	0.864249	0.505265
	B04	Aldh4a1	Aldehyde dehydrogenase 4 family, member A1	NM_175438	2.4811	0.25022
	B05	Aldh5a1	Aldhehyde dehydrogenase family 5, subfamily A1	NM_172532	1.71267	0.328996
	B06	Aldh6a1	Aldehyde dehydrogenase family 6, subfamily A1	NM_134042	0.679861	0.251303
	B07	Aldh7a1	Aldehyde dehydrogenase family 7, member A1	NM_138600	2.92288	0.186714
	B08	Aldh8a1	Aldehyde dehydrogenase 8 family, member A1	NM_178713	0.719227	0.248111
	B09	Aldh9a1	Aldehyde dehydrogenase 9, subfamily A1	NM_019993	1.02837	0.56248
	B10	Cel	Carboxyl ester lipase	NM_009885	1.00375	0.58522
	B11	Cyp11a1	Cytochrome P450, family 11, subfamily a, polypeptide 1	NM_019779	0.553063	0.316391
	B12	Cyp11b1	Cytochrome P450, family 11, subfamily b, polypeptide 1	NM_001033229	0.493239	0.260039
	C01	Cyp11b2	Cytochrome P450, family 11, subfamily b, polypeptide 2	NM_009991	0.657719	0.410015
	C02	Cyp17a1	Cytochrome P450, family 17, subfamily a, polypeptide 1	NM_007809	0.31574	0.130533
	C03	Cyp19a1	Cytochrome P450, family 19, subfamily a, polypeptide 1	NM_007810	0.638785	0.338184
	C04	Cyp1a1	Cytochrome P450, family 1, subfamily a, polypeptide 1	NM_009992	1.26563	0.432152
	C05	Cyp1a2	Cytochrome P450, family 1, subfamily a, polypeptide 2	NM_009993	1.22545	0.100142
	C06	Cyp1b1	Cytochrome P450, family 1, subfamily b, polypeptide 1	NM_009994	0.338873	0.109158
	C07	Cyp21a1	Cytochrome P450, family 21, subfamily a, polypeptide 1	NM_009995	0.473347	0.240198
	C08	Cyp24a1	Cytochrome P450, family 24, subfamily a, polypeptide 1	NM_009996	0.938321	0.551291
	C09	Cyp26a1	Cytochrome P450, family 26, subfamily a, polypeptide 1	NM_007811	0.682009	0.341785
	C10	Cyp26b1	Cytochrome P450, family 26, subfamily b, polypeptide 1	NM_175475	0.293825	0.126942
	C11	Cyp26c1	Cytochrome P450, family 26, subfamily c, polypeptide 1	NM_001105201	0.930946	0.536653
	C12	Cyp27a1	Cytochrome P450, family 27, subfamily a, polypeptide 1	NM_024264	0.482799	0.248337
	D01	Cyp27b1	Cytochrome P450, family 27, subfamily b, polypeptide 1	NM_010009	0.478928	0.268049
	D02	Cyp2a4	Cytochrome P450, family 2, subfamily a, polypeptide 4	NM_009997	2.06483	0.253551
	D03	Cyp2a5	Cytochrome P450, family 2, subfamily a, polypeptide 5	NM_007812	2.08871	0.213
	D04	Cyp2c29	Cytochrome P450, family 2, subfamily c, polypeptide 29	NM_007815	2.20608	0.353611
	D05	Cyp2c38	Cytochrome P450, family 2, subfamily c, polypeptide 38	NM_010002	1.06127	0.520222
	D06	Cyp2c39	Cytochrome P450, family 2, subfamily c, polypeptide 39	NM_010003	0.430668	0.0869085
	D07	Cyp2c54	Cytochrome P450, family 2, subfamily c, polypeptide 54	NM_206537	1.45609	0.463665
	D08	Cyp2c55	Cytochrome P450, family 2, subfamily c, polypeptide 55	NM_028089	0.62366	0.292892
	D09	Cyp2c65	Cytochrome P450, family 2, subfamily c, polypeptide 65	NM_028191	0.733773	0.346959
	D10	Cyp2c66	Cytochrome P450, family 2, subfamily c, polypeptide 66	NM_001011707	0.771793	0.1634
	D11	Cyp2d22	Cytochrome P450, family 2, subfamily d, polypeptide 22	NM_019823	0.865664	0.489681
	D12	Cyp2e1	Cytochrome P450, family 2, subfamily e, polypeptide 1	NM_021282	0.720365	0.339612
	E01	Cyp2f2	Cytochrome P450, family 2, subfamily f, polypeptide 2	NM_007817	4.47206	0.273003
	E02	Cyp2r1	Cytochrome P450, family 2, subfamily r, polypeptide 1	NM_177382	0.45364	0.117077
	E03	Cyp2s1	Cytochrome P450, family 2, subfamily s, polypeptide 1	NM_028775	1.06633	0.520645
	E04	Cyp3a11	Cytochrome P450, family 3, subfamily a, polypeptide 11	NM_007818	2.90327	0.303369
	E05	Cyp3a13	Cytochrome P450, family 3, subfamily a, polypeptide 13	NM_007819	0.624844	0.203937
	E06	Cyp3a16	Cytochrome P450, family 3, subfamily a, polypeptide 16	NM_007820	1.30478	0.444054
	E07	Cyp3a25	Cytochrome P450, family 3, subfamily a, polypeptide 25	NM_019792	4.81149	0.292522
	E08	Cyp3a44	Cytochrome P450, family 3, subfamily a, polypeptide 44	NM_177380	0.970605	0.554552
	E09	Cyp3a57	Cytochrome P450, family 3, subfamily a, polypeptide 57	NM_001100180	0.946756	0.56189
	E10	Cyp4a10	Cytochrome P450, family 4, subfamily a, polypeptide 10	NM_010011	1.053	0.542681
	E11	Cyp4a12a	Cytochrome P450, family 4, subfamily a, polypeptide 12a	NM_177406	0.422424	0.0999093
	E12	Cyp4b1	Cytochrome P450, family 4, subfamily b, polypeptide 1	NM_007823	0.855485	0.339849
	F01	Cyp4f14	Cytochrome P450, family 4, subfamily f, polypeptide 14	NM_022434	0.462179	0.140098
	F02	Cyp4f15	Cytochrome P450, family 4, subfamily f, polypeptide 15	NM_134127	0.641571	0.182419
	F03	Cyp4f18	Cytochrome P450, family 4, subfamily f, polypeptide 18	NM_024444	1.31545	0.0910492
	F04	Cyp7a1	Cytochrome P450, family 7, subfamily a, polypeptide 1	NM_007824	2.17574	0.230099
	F05	Cyp7b1	Cytochrome P450, family 7, subfamily b, polypeptide 1	NM_007825	0.453341	0.204765
	F06	Cyp8b1	Cytochrome P450, family 8, subfamily b, polypeptide 1	NM_010012	0.406823	0.217598
	F07	Dhrs2	Dehydrogenase/reductase member 2	NM_027790	0.466093	0.239315
	F08	Dpyd	Dihydropyrimidine dehydrogenase	NM_170778	1.15411	0.234018
	F09	Esd	Esterase D/formylglutathione hydrolase	NM_016903	0.388683	0.0949734
	F10	Fmo1	Flavin containing monooxygenase 1	NM_010231	5.22407	0.310498
	F11	Fmo2	Flavin containing monooxygenase 2	NM_018881	0.528694	0.0956027
	F12	Fmo3	Flavin containing monooxygenase 3	NM_008030	0.81688	0.324303
	G01	Fmo4	Flavin containing monooxygenase 4	NM_144878	1.4889	0.149007
	G02	Fmo5	Flavin containing monooxygenase 5	NM_010232	0.816834	0.34406
	G03	Gzma	Granzyme A	NM_010370	0.536432	0.164153
	G04	Gzmb	Granzyme B	NM_013542	0.639619	0.270501
	G05	Hsd17b10	Hydroxysteroid (17-beta) dehydrogenase 10	NM_016763	0.535366	0.136644
	G06	Maoa	Monoamine oxidase A	NM_173740	1.2654	0.467527
	G07	Maob	Monoamine oxidase B	NM_172778	1.56156	0.256774
	G08	Ptgs1	Prostaglandin-endoperoxide synthase 1	NM_008969	0.594799	0.231016
	G09	Ptgs2	Prostaglandin-endoperoxide synthase 2	NM_011198	0.420968	0.164766
	G10	Uchl1	Ubiquitin carboxy-terminal hydrolase L1	NM_011670	0.850218	0.452974
	G11	Uchl3	Ubiquitin carboxyl-terminal esterase L3 (ubiquitin thiolesterase)	NM_016723	0.639667	0.236635
	G12	Xdh	Xanthine dehydrogenase	NM_011723	1.44213	0.264331
	H01	Actb	Actin, beta	NM_007393	0.793286	0.350371
	H02	B2m	Beta-2 microglobulin	NM_009735	2.22236	0.330229
	H03	Gapdh	Glyceraldehyde-3-phosphate dehydrogenase	NM_008084	0.669739	0.292775
	H04	Gusb	Glucuronidase, beta	NM_010368	0.679279	0.338371
	H05	Hsp90ab1	Heat shock protein 90 alpha (cytosolic), class B member 1	NM_008302	4.82006	0.29788
