# Supplementary material for: Maternal Exposure to Non-nutritive Sweeteners Impacts Progeny’s Metabolism and Microbiome
Source: Front Microbiol. 2019 Jun 20;10:1360. doi: 10.3389/fmicb.2019.01360 (PMC6595049; doi:10.3389/fmicb.2019.01360)
Supplement: Supplementary file 6 [file Table_6.XLSX]

## Sheet: Sheet1
							ANOVA
	Phase 2 mouse metabolism transcriptomics (qPCR array) Heat map.						p<=0,1 & Fold change >=1	p<=0,1 & Fold change <=1
	Position	Gene	Description	Refseq	Fold change	p-value
	A01	A3galt2	Alpha 1,3-galactosyltransferase 2 (isoglobotriaosylceramide synthase)	NM_001009819	0.466878	0.286949
	A02	A4galt	Alpha 1,4-galactosyltransferase	NM_001004150	0.752117	0.209646
	A03	Aanat	Arylalkylamine N-acetyltransferase	NM_009591	0.628499	0.0722271
	A04	Acsl1	Acyl-CoA synthetase long-chain family member 1	NM_007981	0.735623	0.124845
	A05	Acsl3	Acyl-CoA synthetase long-chain family member 3	NM_001033606	0.461478	0.010125
	A06	Acsl4	Acyl-CoA synthetase long-chain family member 4	NM_019477	1.44647	0.35607
	A07	Acsm1	Acyl-CoA synthetase medium-chain family member 1	NM_054094	3.13682	0.0916686
	A08	Acsm3	Acyl-CoA synthetase medium-chain family member 3	NM_016870	0.841496	0.348156
	A09	Agxt	Alanine-glyoxylate aminotransferase	NM_016702	0.491851	0.0997201
	A10	Alg5	Asparagine-linked glycosylation 5 homolog (yeast, dolichyl-phosphate beta-glucosyltransferase)	NM_025442	0.724534	0.10014
	A11	As3mt	Arsenic (+3 oxidation state) methyltransferase	NM_020577	1.16433	0.294102
	A12	Baat	Bile acid-Coenzyme A: amino acid N-acyltransferase	NM_007519	0.304715	0.01547
	B01	Ccbl1	Cysteine conjugate-beta lyase 1	NM_172404	1.18288	0.418923
	B02	Ces1d	Carboxylesterase 1D	NM_053200	1.64406	0.245307
	B03	Ces1e	Carboxylesterase 1E	NM_133660	0.727192	0.274261
	B04	Ces1g	Carboxylesterase 1G	NM_021456	1.51867	0.261521
	B05	Ces2c	Carboxylesterase 2C	NM_145603	1.17642	0.363808
	B06	Ces5a	Carboxylesterase 5A	NM_001003951	0.336715	0.243932
	B07	Chst7	Carbohydrate (N-acetylglucosamino) sulfotransferase 7	NM_021715	2.95569	0.175764
	B08	Comt	Catechol-O-methyltransferase	NM_007744	1.17832	0.421142
	B09	Ddost	Dolichyl-di-phosphooligosaccharide-protein glycotransferase	NM_007838	0.339697	0.0834256
	B10	Eef1b2	Eukaryotic translation elongation factor 1 beta 2	NM_018796	0.499523	0.120998
	B11	Ephx1	Epoxide hydrolase 1, microsomal	NM_010145	1.05064	0.477656
	B12	Ephx2	Epoxide hydrolase 2, cytoplasmic	NM_007940	0.970165	0.476129
	C01	Galnt1	UDP-N-acetyl-alpha-D-galactosamine:polypeptide N-acetylgalactosaminyltransferase 1	NM_013814	1.30322	0.273
	C02	Galnt3	UDP-N-acetyl-alpha-D-galactosamine:polypeptide N-acetylgalactosaminyltransferase 3	NM_015736	0.600622	0.303866
	C03	Gamt	Guanidinoacetate methyltransferase	NM_010255	1.97205	0.188301
	C04	Gcnt1	Glucosaminyl (N-acetyl) transferase 1, core 2	NM_173442	1.0553	0.417084
	C05	Glyat	Glycine-N-acyltransferase	NM_145935	0.498994	0.0534628
	C06	Gnmt	Glycine N-methyltransferase	NM_010321	0.231142	0.0326201
	C07	Gsta3	Glutathione S-transferase, alpha 3	NM_010356	0.699602	0.246769
	C08	Gsta4	Glutathione S-transferase, alpha 4	NM_010357	0.45479	0.119356
	C09	Gstk1	Glutathione S-transferase kappa 1	NM_029555	0.547375	0.0981424
	C10	Gstm2	Glutathione S-transferase, mu 2	NM_008183	1.00793	0.448401
	C11	Gstm3	Glutathione S-transferase, mu 3	NM_010359	1.70123	0.285623
	C12	Gstm4	Glutathione S-transferase, mu 4	NM_026764	0.666717	0.140378
	D01	Gstm5	Glutathione S-transferase, mu 5	NM_010360	0.684534	0.0227327
	D02	Gsto1	Glutathione S-transferase omega 1	NM_010362	0.569495	0.134757
	D03	Gsto2	Glutathione S-transferase omega 2	NM_026619	1.03985	0.361092
	D04	Gstp1	Glutathione S-transferase, pi 1	NM_013541	0.704458	0.245716
	D05	Gstt1	Glutathione S-transferase, theta 1	NM_008185	0.978	0.481567
	D06	Gstt2	Glutathione S-transferase, theta 2	NM_010361	0.612564	0.150405
	D07	Has1	Hyaluronan synthase1	NM_008215	1.85647	0.12692
	D08	Hnmt	Histamine N-methyltransferase	NM_080462	0.876757	0.304419
	D09	Inmt	Indolethylamine N-methyltransferase	NM_009349	1.12985	0.425025
	D10	Mgat1	Mannoside acetylglucosaminyltransferase 1	NM_010794	0.963591	0.477412
	D11	Mgst1	Microsomal glutathione S-transferase 1	NM_019946	0.713468	0.306961
	D12	Mgst2	Microsomal glutathione S-transferase 2	NM_174995	1.32065	0.225934
	E01	Mgst3	Microsomal glutathione S-transferase 3	NM_025569	1.03475	0.484072
	E02	Naa20	N(alpha)-acetyltransferase 20, NatB catalytic subunit	NM_026425	0.645752	0.14411
	E03	Nat1	N-acetyl transferase 1	NM_008673	0.388732	0.237344
	E04	Nat2	N-acetyltransferase 2 (arylamine N-acetyltransferase)	NM_010874	0.346542	0.125062
	E05	Nnmt	Nicotinamide N-methyltransferase	NM_010924	0.398882	0.0912965
	E06	Nqo1	NAD(P)H dehydrogenase, quinone 1	NM_008706	1.6218	0.0578119
	E07	Nqo2	NAD(P)H dehydrogenase, quinone 2	NM_020282	0.753843	0.241729
	E08	Pnmt	Phenylethanolamine-N-methyltransferase	NM_008890	0.676161	0.268962
	E09	Pomgnt1	Protein O-linked mannose beta1,2-N-acetylglucosaminyltransferase	NM_029786	1.19216	0.379684
	E10	Ptges	Prostaglandin E synthase	NM_022415	1.11927	0.4678
	E11	Sat1	Spermidine/spermine N1-acetyl transferase 1	NM_009121	0.729923	0.25746
	E12	Sult1a1	Sulfotransferase family 1A, phenol-preferring, member 1	NM_133670	0.577456	0.133849
	F01	Sult1b1	Sulfotransferase family 1B, member 1	NM_019878	0.159463	0.146519
	F02	Sult1c1	Sulfotransferase family, cytosolic, 1C, member 1	NM_018751	0.532855	0.0742275
	F03	Sult1c2	Sulfotransferase family, cytosolic, 1C, member 2	NM_026935	0.367962	0.172927
	F04	Sult1e1	Sulfotransferase family 1E, member 1	NM_023135	0.103666	0.0903573
	F05	Sult2b1	Sulfotransferase family, cytosolic, 2B, member 1	NM_017465	1.30408	0.363157
	F06	Sult4a1	Sulfotransferase family 4A, member 1	NM_013873	0.937417	0.476962
	F07	Sult5a1	Sulfotransferase family 5A, member 1	NM_020564	0.269429	0.149446
	F08	Sult6b1	Sulfotransferase family, cytosolic, 6B, member 1	NM_001163625	1.2549	0.345543
	F09	Tpmt	Thiopurine methyltransferase	NM_016785	1.4065	0.256515
	F10	Tst	Thiosulfate sulfurtransferase, mitochondrial	NM_009437	0.968144	0.471019
	F11	Ugcg	UDP-glucose ceramide glucosyltransferase	NM_011673	1.55081	0.228849
	F12	Ugt1a1	UDP glucuronosyltransferase 1 family, polypeptide A1	NM_201645	1.67135	0.261358
	G01	Ugt1a2	UDP glucuronosyltransferase 1 family, polypeptide A2	NM_013701	1.30255	0.291225
	G02	Ugt1a6a	UDP glucuronosyltransferase 1 family, polypeptide A6A	NM_145079	1.27681	0.280068
	G03	Ugt2a1	UDP glucuronosyltransferase 2 family, polypeptide A1	NM_053184	1.09694	0.276237
	G04	Ugt2a3	UDP glucuronosyltransferase 2 family, polypeptide A3	NM_028094	0.690206	0.230936
	G05	Ugt2b1	UDP glucuronosyltransferase 2 family, polypeptide B1	NM_152811	0.615029	0.0687094
	G06	Ugt2b34	UDP glucuronosyltransferase 2 family, polypeptide B34	NM_153598	0.870741	0.360136
	G07	Ugt2b37	UDP glucuronosyltransferase 2 family, polypeptide B37	NM_053215	1.28915	0.441109
	G08	Ugt2b38	UDP glucuronosyltransferase 2 family, polypeptide B38	NM_133894	0.150294	0.0793352
	G09	Ugt2b5	UDP glucuronosyltransferase 2 family, polypeptide B5	NM_009467	0.402396	0.0501385
	G10	Ugt3a1	UDP glycosyltransferases 3 family, polypeptide A1	NM_207216	1.3595	0.263776
	G11	Ugt8a	UDP galactosyltransferase 8A	NM_011674	0.366163	0.283191
	H01	Actb	Actin, beta	NM_007393	1.24794	0.390835
	H02	B2m	Beta-2 microglobulin	NM_009735	0.95977	0.475656
	H03	Gapdh	Glyceraldehyde-3-phosphate dehydrogenase	NM_008084	1.03699	0.457778
	H04	Gusb	Glucuronidase, beta	NM_010368	0.941478	0.352626
	H05	Hsp90ab1	Heat shock protein 90 alpha (cytosolic), class B member 1	NM_008302	2.14997	0.208715
