# Supplementary material for: Maternal Exposure to Non-nutritive Sweeteners Impacts Progeny’s Metabolism and Microbiome
Source: Front Microbiol. 2019 Jun 20;10:1360. doi: 10.3389/fmicb.2019.01360 (PMC6595049; doi:10.3389/fmicb.2019.01360)
Supplement: Supplementary file 7 [file Table_7.xlsx]

## Sheet: Sheet1
	Microbiome 16S sequencing - Relative abundance- Pups
	Phylum	Class	Order	Family	Genus	Graphic legends		Mean			Ctrl vs.ADI1x		Ctrl vs.ADI2x
								Control	ADI1x	ADI2x	Sign.	P Value	Sign.	P Value
	Unassigned						Unassigned	1.396	1.079	0.4284	ns	0.0698	****	<0,0001
	Verrucobacteria	Verrucomicrobiae	Verrucomicrobiales	Verrucomicrobiaceae	Akkermansia		g__Akkermansia	30.53	2.968	6.882	***	0.0001	**	0.0011
	Tenericutes	Mollicutes	Anaeroplasmatales	Anaeroplasmataceae	Anaeroplasma		g__Anaeroplasma	0.07381	0.1909	0.7473	ns	>0,9999	ns	0.8178
	Proteobacteria	Betaproteobacteria	Burkholderiales	Alcalignaceae	Sutterella		g__Sutterella	0.03368	0.005832	0	ns	0.6619	ns	0.1023
	Firmicutes	Erysipelotrichi	Erysipelotrichales	Erysipelotrichaceae	Allobaculum		g__Allobaculum	0.001513	0.004192	2.709e-05	ns	>0,9999	ns	0.0628
					g__		f__Erysipelotrichaceae	0.07515	0.1566	0.828	**	0.0082	ns	>0,9999
		Clostridiales	Clostridia	Mogibacteriaceae	g__		f__Mogibacteriaceae	0.0067	0.007635	0.003231	ns	>0,9999	ns	0.0589
				Ruminococcaceae	Ruminococcus		g__Ruminococcus (R)	2.544	2.924	3.316	ns	>0,9999	ns	0.4256
					Oscillospira		g__Oscillospira	4.252	8.467	9.302	****	<0,0001	****	<0,0001
					g__		f__Ruminococcaceae	1.758	3.086	1.055	**	0.0068	ns	0.2658
				Peptotreptococcaceae	g__		f__Peptostreptococcaceae	0	0.04669	0.00116	ns	0.056	*	0.0356
				Peptococcaceae	rc4-4		g__rc4-4	0.007503	0	0	ns	0.3496	ns	0.4363
					g__		f__Peptococcaceae	0	0.01403	0	*	0.0397	ns	>0,9999
				Lachonospiraceae	Ruminococcus		g__Ruminococcus (L)	0.3499	0.589	0.6881	*	0.0147	***	0.0005
					Roseburia		g__Roseburia	0.02528	0.004433	0.7319	ns	0.1065	****	<0,0001
					Dorea		g__Dorea	0.006145	0.0102	0.02273	*	0.0252	***	0.0005
					Coprococcus		g__Coprococcus	0.07238	0.1738	0.1138	****	<0,0001	*	0.0449
					Anaerostipes		g__Anaerostipes	0.006978	0.01037	0	ns	>0,9999	*	0.0141
					g__		f__Lachnospiraceae	2.763	7.096	9.634	****	<0,0001	****	<0,0001
				Dehalobacteriaceae	Dehalobacterium		g__Dehalobacterium	0.05545	0.02945	0.09512	ns	0.2141	ns	0.1818
				Clostridiaceae	Clostridium		g__Clostridium	0.01735	0.01599	0.03909	ns	>0,9999	ns	>0,9999
					Alkaliphilus		g__Alkaliphilus	0.002238	0.005736	0.08959	ns	0.3897	*	0.0248
					g__		f__Clostridiaceae	0.08197	0.1223	0.07345	ns	0.154	ns	0.5575
				f__	g__		o__Clostridiales	11.35	21.21	19.68	***	0.0004	*	0.0143
		Bacilli	Turicibacterales	Turicibacteraceae	Turicibacter		g__Turicibacter	0.03455	0.05197	0.02671	ns	0.2602	ns	>0,9999
			Lactobacillales	Lactobacillaceae	Lactobacillus		g__Lactobacillus	0.2191	0.4251	0.2105	*	0.0112	ns	>0,9999
	Bacteroidetes	Baceriodia	Bacteroidales	Rikenellaceae	g__		f__Rikenellaceae	0.0001946	0.1973	0.3694	ns	0.1659	**	0.0069
				Bacteroidaceae	g__Bacteroides		g__Bacteroides	7.926	6.633	0	ns	0.8937	**	0.0082
				f__	g__		o__Bacteroidales	0.05463	0.03732	4.829	ns	>0,9999	ns	>0,9999
				S24-7	g__		f__S24-7	36.36	44.44	40.83	*	0.0282	ns	0.3618
