# Supplementary material for: Maternal Exposure to Non-nutritive Sweeteners Impacts Progeny’s Metabolism and Microbiome
Source: Front Microbiol. 2019 Jun 20;10:1360. doi: 10.3389/fmicb.2019.01360 (PMC6595049; doi:10.3389/fmicb.2019.01360)
Supplement: Supplementary file 8 [file Table_8.XLSX]

## Sheet: Sheet1
	Microbiome 16S sequencing - Relative abundance- Mothers
	Phylum	Class	Order	Family	Genus	Graphic legends		Mean			Ctrl vs.ADI1x		Ctrl vs.ADI2x
								Control	ADI1x	ADI2x	Sign.	P Value	Sign.	P Value
	Unassigned						Unassigned	1.319	1.28	0.4899	ns	>0,99	ns	>0,99
	Verrucobacteria	Verrucomicrobiae	Verrucomicrobiales	Verrucomicrobiaceae	Akkermansia		g__Akkermansia	11.29	10.5	3.971	ns	>0,99	ns	>0,99
	Tenericutes	Mollicutes	Anaeroplasmatales	Anaeroplasmataceae	Anaeroplasma		g__Anaeroplasma	0.2133	0.6257	0.3507	ns	>0,99	ns	0.2086
	Proteobacteria	Betaproteobacteria	Burkholderiales	Alcalignaceae	Sutterella		g__Sutterella	0.07922	0.05089	0	ns	>0,99	ns	0.1015
	Firmicutes	Erysipelotrichi	Erysipelotrichales	Erysipelotrichaceae	Allobaculum		g__Allobaculum	0.08748	0.1181	0.01675	ns	0.2659	ns	0.2638
					g__		f__Erysipelotrichaceae	0.0134	0.03235	0.02842	ns	0.6601	ns	>0,99
		Clostridiales	Clostridia	Mogibacteriaceae	g__		f__Mogibacteriaceae	0.02048	0.01381	0.02013	ns	>0,99	ns	0.8597
				Ruminococcaceae	Ruminococcus		g__Ruminococcus (R)	1.121	1.22	1.833	ns	>0,99	ns	0.43
					Oscillospira		g__Oscillospira	6.947	5.496	9.964	ns	>0,99	ns	0.3414
					g__		f__Ruminococcaceae	4.049	2.007	3.57	ns	0.1746	ns	>0,99
				Peptotreptococcaceae	g__		f__Peptostreptococcaceae	0	0	0	n/a		n/a
				Peptococcaceae	rc4-4		g__rc4-4	0.1426	0	0	ns	>0,99	ns	0.5751
					g__		f__Peptococcaceae	0	0.002203	0	ns	0.181	ns	>0,99
				Lachonospiraceae	Ruminococcus		g__Ruminococcus (L)	0.2708	0.1531	0.2325	ns	0.5494	ns	>0,99
					Roseburia		g__Roseburia	0.01721	0.03539	0.04827	ns	>0,99	ns	0.4493
					Dorea		g__Dorea	0.007194	0.00457	0.01093	ns	0.8389	ns	>0,99
					Coprococcus		g__Coprococcus	0.1199	0.4036	0.2538	ns	0.6844	ns	>0,99
					Anaerostipes		g__Anaerostipes	0.3128	0.2678	0.9019	ns	>0,99	ns	>0,99
					g__		f__Lachnospiraceae	3.367	3.642	2.604	ns	>0,99	ns	>0,99
				Dehalobacteriaceae	Dehalobacterium		g__Dehalobacterium	0.05224	0.05544	0.05869	ns	>0,99	ns	>0,99
				Clostridiaceae	Clostridium		g__Clostridium	0.0185	0.003416	0.04072	ns	0.8306	ns	>0,99
					Alkaliphilus		g__Alkaliphilus	0	0	0	n/a		n/a
					g__		f__Clostridiaceae	0.05405	0.03704	0.08668	ns	0.8946	ns	>0,99
				f__	g__		o__Clostridiales	27.75	20.69	25.19	ns	>0,99	ns	>0,99
		Bacilli	Turicibacterales	Turicibacteraceae	Turicibacter		g__Turicibacter	0.3075	0.2634	0.3676	ns	>0,99	ns	>0,99
			Lactobacillales	Lactobacillaceae	Lactobacillus		g__Lactobacillus	0.02927	0.03334	0.1632	ns	>0,99	ns	>0,99
	Bacteroidetes	Baceriodia	Bacteroidales	Rikenellaceae	g__		f__Rikenellaceae	0.0001097	0.5431	1.126	ns	>0,99	ns	>0,99
				Bacteroidaceae	g__Bacteroides		g__Bacteroides	1.883	0.1995	0	ns	0.4762	ns	0.055
				f__	g__		o__Bacteroidales	0.02424	0.454	0.001751	ns	>0,99	ns	0.2949
				S24-7	g__		f__S24-7	40.5	51.87	48.67	ns	0.4338	ns	>0,99
